# Supplementary material for: An epidemiological analysis of maxillofacial fractures: a 10-year cross-sectional cohort retrospective study of 1007 patients
Source: BMC Oral Health. 2021 Mar 17;21:128. doi: 10.1186/s12903-021-01503-5 (PMC7968332; doi:10.1186/s12903-021-01503-5)
Supplement: Supplementary file 2 — Additional file 2. Initial statistical analysis. [file 12903_2021_1503_MOESM2_ESM.xlsx]

## Sheet: Sheet1
Vârstă	Sex	Mediu	Patologie asociată	Nivel de educație	Etiologia traumei	Hematoame	Plăgi	Escoriații	Traumă dentară	Fractură mandibulă	Fractură maxilar	Număr linii fractură mandibulă	Localizare fracturi mandibulă	Localizare maxilar	Gradul de interesare osoasă	Deplasare fragmente	Raportul cu mediul extern	Dinții focarul de fractură	Alte leziuni asocate	Tipul de tratament	Atitudinea fată de dintii din focar	Evolutie	Complicatii
82	F	R	1	0	7	0	0	0	0	1	0	1	6	0	2	0	0	0	0	0	0	0	0
24	M	R	0	2	1	0	0	0	0	1	0	2	3.4	0	2	0	0.1	1	osteita(veche de 2 luni)	0	1.3	F	0
28	M	R	0	0	1	0	0	0	0	1	0	1	4	0	2	0	1	1	osteita in focar	0	1.3	F	0
36	M	R	0	2	1	0	0	0	0	1	0	1	4	0	2	0	0	1	osteita in focar, intarziere in procesul de consolidare	0	1.3	F	0
77	M	R	0	2	3	1	0	0	0	0	1	0	0	3	2	0	0	0	0	0	0	F	0
73	M	R	0	0	2	0	0	0	0	0	1	0	0	2,5,7	2	0	0	0	epistaxis, fract costale, fract rotula stg	0	0	F	0
44	M	R	0	0	1	1	1	1	0	0	1	0	0	5	2	0	0	0	0	0	0	F	0
25	M	U	0	3	3	1	1	1	0	0	1	0	0	5	2	0	0	0	0	0	0	F	0
19	M	U	0	3	1	0	0	0	0	1	0	2	1.4	0	2	0	0.1	1	0	1	4	F	0
21	M	U	0	4	1	0	0	0	0	1	0	1	3	0	2	0	1	1	0	1	1	F	0
21	M	U	0	3	1	0	0	0	0	1	0	1	4	0	2	0	0	1	0	1	1	F	0
17	M	U	0	3	1	0	0	0	0	1	0	1	4	0	2	0	0	1	0	1	1	F	0
32	M	R	0	2	1	0	0	0	0	1	0	2	3.6	0	2	0	1	0	0	1	0	F	0
38	M	R	0	2	7	1	1	1	0	1	0	2	3.4	0	2	0	0.1	1	0	1	1	F	0
23	M	U	0	2	1	0	0	0	0	1	0	1	4	0	2	0	0	1	fract scafoid carpian	1	1	F	0
20	F	U	6	0	7	1	1	1	3	1	0	3	2.6	0	2	0	0.1	1		1	1	F	0
36	M	R	0		1	0	0	0	0	1	0	1	4	0	2	0	0	1	0	1	1	F	0
21	M	U	0		1	0	0	0	0	1	0	2	1.6	0	2	0	0.1	0	gingiv cronica bimax, halena fetida	1	0	F	0
28	M	U	0	2	1	0	0	0	0	1	0	2	3.4	0	2	0	0.1	1	0	1	1	F	0
37	M	R			1	0	0	0	0	1	0	2	3.4	0	2	0	0.1	1	0	1	1	F	0
52	M	U	4		1	0	0	0	0	1	0	1	6	0	2	0	0	0	0	1	0	F	0
42	M	U	0		1	0	0	0	0	1	0	1	6	0	2	0	0	0	0	1	0	F	0
52	M	U	1	4	6	0	0	0	0	1	0	1	4	0	2	0	0	0	alte focare	1	0	F	0
26	M	R	0	2	2	1	0	1	0	1	0	1	3	0	2	0	1	0	contuzie toracica, tcc minor gr I	1	0	F	0
6	M	R	0	0	7	1	0	0	0	1	0	2	2.5	0	2	0	0.1	0	0	1	0	F	0
31	M	R	0		1	0	0	0	0	1	0	2	2.6	0	2	0	0.1	1	3.3 INCLUS IN FOCAR	1	4	F	0
41	M	U	0	2	1	0	1	0	0	1	0	2	2.6	0	2	0	0.1	0	0	1	0	F	0
23	M	U	0	4	1	0	1	0	4	1	0	1	2	0	2	0	1	0	avulsie 4.3	1	0	F	0
28	M	U	0	3	1	0	0	0	1;2	1	0	2	3.4	0	2	0	0.1	1	osteita 4.8	1	1	F	1
32	M	R	0	1	1	0	1	0	0	1	0	2	1.6	0	2	0	0.1	0	0	1	0	F	0
19	M	U	0	4	1	0	0	0	0	1	0	1	4	0	2	0	0	1	0	1	1	F	0
21	M	R	0	3	1	0	0	0	0	1	0	2	3.6	0	2	0	0.1	1	0	1	1	F	0
71	M	R			1	0	0	0	0	1	0	1	6	0	2	0	0	0	0	1	0	F	0
22	M	R	0	1	1	0	0	0	0	1	0	2	3.4	0	2	0	0.1	1	0	1	0	0	0
25	M	U	0	2	1	0	0	0	0	1	0	2	3.4	0	2	0	0.1	1	0	1	0	F	0
18	M	R	0	3	1	0	0	0	0	1	0	2	2.6	0	2	0	0.1	1	0	1	0	F	0
24	M	R	0	0	1	0	0	0	0	1	0	1	3	0	2	0	1	1	0	1	1	F	0
35	M	R	0	2	1	0	0	0	0	1	0	1	6	0	2	0	0	0	0	1	0	F	0
32	M	R	1.2	2	1	0	0	0	0	1	0	2	3.4	0	2	0	0.1	1	0	1	1	F	0
22	M	U	0	0	1	0	0	0	0	1	0	2	3	0	2	1	1	1	0	1	1	F	0
30	M	U	0	0	1	0	0	0	0	1	0	1	4	0	2	0	0	1	0	1	1	F	0
18	M	R	0	3	1	0	0	0	0	1	0	2	2.4	0	2	1	0.1	1	0	1	0	F	0
18	M	U	0	0	1	0	0	0	0	1	0	2	2.4	0	2	1	0.1	1	0	1	1	F	0
22	M	R	0	0	1	0	0	0	0	1	0	2	2.4	0	2	0	0.1	1	0	1	1	N	1
49	M	R	0	0	1	0	0	0	0	1	0	2	3.4	0	2	1	0.1	1	0	1	1	F	0
42	M	R	0	0	1	0	0	0	0	1	0	1	4	0	2	0	0	1	0	1	1	F	0
29	M	R	0	0	1	0	0	0	0	1	0	2	1.6	0	2	0	0.1	1	0	1	1	F	0
16	M	U	0	3	1	0	0	0	0	1	0	1	4	0	2	0	0	1	0	1	0	F	0
16	M	R	0	1	1	0	0	0	0	1	0	2	3.4	0	2	1	0.1	1	0	1	1	F	0
23	M	U	0	0	7	1	0	1	0	1	0	1	3	0	2	0	1	1	0	1	1	F	0
10	M	R	0	1	8	1	0	0	0	1	0	2	3	0	2	0	1	1	0	1	0	F	0
24	M	U	0	0	7	0	0	0	0	1	0	1	3	0	2	0	1	1	0	1	1	F	1
30	M	U	0	0	1	1	0	0	0	1	0	2	3.6	0	2	1	0.1	1	asimetrie faciala	1	1	F	0
29	M	U	0	0	5	1	0	0	0	1	0	2	2.3	0	2	1	1	1	tumefiere	1	4	F	0
28	M	U	0	0	1	0	0	1	0	1	0	1	4	0	2	0	0	1	0	1	1	F	0
23	M	R	6	0	1	0	0	0	0	1	0	2	3.4	0	2	1	0.1	1	0	1	1	F	0
16	M	U	2	0	1	0	0	0	0	1	0	2	2.4	0	2	0	0.1	1	0	1	2	F	0
56	M	U	0	4	6	0	0	0	0	1	0	1	4	0	2	0	0	0	0	1	0	F	0
18	M	U	0	1	1	0	0	0	0	1	0	1	3	0	2	0	1	1	0	1	1	N	1
77	M	R	1	1	1	0	0	0	0	1	0	2	2.6	0	2	0	0.1	1	TCC	1	2	F	0
43	M	R	0	2	1	1	0	0	0	1	0	1	3	0	2	0	1	1	0	1	1	F	0
49	M	R	0	0	3	0	1	0	0	1	0	1	5	0	2	0	0	0	0	1	0	F	0
10	M	R	0	1	8	0	1	0	3.4	1	0	1	2	0	2	0	1	0	0	1	0	F	0
34	M	U	0	0	2	0	0	0	0	1	0	2	1.6	0	2	1	0.1	0	0	1	0	F	0
31	M	R	0	0	8	0	0	0	0	1	0	2	2.4	0	2	0	0.1	0	0	1	0	F	0
16	M	U	7	2	3	0	0	0	0	1	0	1	4	0	2	0	0	1	0	1	1	F	0
53	M	U	0	0	1	0	0	0	0	1	0	2	3.4	0	2	0	0.1	1	0	1	4	F	0
35	M	U	0	0	4	0	0	0	0	1	0	2	4.6	0	2	0	0	1	0	1	1	F	0
19	M	U	0	3	1	0	0	0	0	1	0	1	3	0	2	0	1	1	0	1	4	F	0
32	M	U	0	0	1	0	0	0	0	1	0	2	3.6	0	2	1	0.1	0	0	1	0	F	0
37	M	U	0	0	2	0	0	0	0	1	0	2	3.4	0	2	0	0.1	1	0	1	1	F	0
36	M	R	0	3	1	0	0	0	0	1	0	1	1	0	2	0	1	1	0	1	1	F	0
33	M	U	1	0	1	0	0	0	0	1	0	2	2.6	0	2	0	0.1	1	0	1	4	F	0
29	M	U	0	2	5	0	0	0	0	1	0	2	2.3	0	2	0	1	1	0	1	1.2	F	0
23	M	R	0	0	1	0	0	0	0	1	0	1	3	0	2	0	1	1	0	1	1	F	0
21	F	U	0	3	1	0	0	0	0	1	0	2	2.4	0	2	0	0.1	1	0	1	1.2	F	0
22	M	U	0	0	1	0	1	0	0	1	0	1	4	0	2	0	0	1	0	1	4	F	0
40	F	R	0	0	1	1	0	0	0	1	0	2	2.4	0	2	0	0.1	1	hematom periangulo-mandibular supurat si fibrozat	1	1	F	4
48	M	R	4	0	1	0	0	0	0	1	0	2	2.6	0	2	0	0.1	1	0	1	1	F	0
26	M	R	0	0	8	1	0	0	0	1	0	1	3	0	2	0	1	1	0	1	1	F	0
53	F	R	0	0	8	1	0	0	0	1	0	2	3.4	0	2	0	0.1	1	0	1	1	F	0
23	M	U	0	0	1	0	0	0	0	1	0	1	6	0	2	0	0	0	0	1	0	F	0
21	M	R	0	0	7	1	0	0	0	1	0	2	2.4	0	2	0	0.1	1	cataracta post-traum	1	1.2	F	0
19	F	U	0	2	7	1	0	0	0	1	0	1	4	0	2	0	0	1	0	1	1	F	0
27	M	R	0	0	1	0	0	0	0	1	0	1	6	0	2	1	0	0	0	1	0	F	0
18	M	U	0	3	1	0	0	0	0	1	0	2	3.4	0	2	0	0.1	1	0	1	4	F	0
47	M	R	0	0	7	0	0	0	0	1	0	2	3.5	0	2	0	0	1	fistula submentoniera, osteita in focar	1	1	F	0
21	M	U	0	0	1	0	0	0	0	1	0	2	2.3	0	2	1	0.1	1	0	1	1	F	0
24	M	U	0	3	1	0	0	0	0	1	0	1	6	0	2	0	0	0	0	1	0	F	0
18	M	U	0	2	1	0	0	0	0	1	0	2	4	0	2	0	0	1	0	1	1.2	N	1
19	M	R	0	0	1	0	0	0	0	1	0	2	3.4	0	2	0	0.1	1	0	1	2	F	0
20	F	U	6	0	7	0	0	0	0	1	0	2	2.4	0	2	0	0.1	1	0	1	1	N	1
21	M	U	0	0	1	0	0	0	0	1	0	1	6	0	2	0	0	0	0	1	0	F	0
19	M	R	0	2	1	0	0	0	0	1	0	3	3,4,6	0	2	0	0.1	1	0	1	1.2	F	0
44	F	R	0	0	1	0	0	0	0	1	0	1	4	0	2	0	0	1	osteita in focar cu fistula submand	1	1	f	0
45	M	R	0	0	7	1	0	1	0	1	0	1	2	0	2	0	1	1	0	1	4	F	0
28	M	R	0	3	1	0	0	0	0	1	0	1	4	0	2	0	0	1	0	1	1	F	0
26	F	R	6	0	7	0	0	0	0	1	0	2	3	0	2	0	1	1	osteita	1	1	F	0
43	M	U	0	0	1	0	0	0	0	1	0	2	2.4	0	2	0	0.1	1	0	1	1	F	0
29	M	U	0	2	1	0	0	0	0	1	0	2	2.4	0	2	0	0.1	1	0	1	1	F	0
28	M	R	0	0	1	0	0	0	0	1	0	1	4	0	2	0	0	1	osteita	1	1	F	0
48	M	U	0	4	7	0	0	0	0	1	0	1	1	0	2	0	1	1	0	1	4	F	0
33	M	U	0	0	1	0	0	0	0	1	0	2	3.4	0	2	0	0.1	1	osteita	1	1	F	0
21	M	U	0	4	1	0	0	0	0	1	0	2	2.6	0	2	0	0.1	1	0	1	2	F	0
23	M	U	0	0	1	0	0	0	0	1	0	2	2.3	0	2	0	1	1	0	1	1	F	0
26	M	R	0	0	1	0	0	0	0	1	0	2	2.4	0	2	0	0.1	1	0	1	1	F	0
23	M	R	0	0	1	0	0	0	0	1	0	2	2.6	0	2	0	0.1	1	0	1	1	F	0
20	M	R	0	4	2	0	0	0	0	1	0	2	3.6	0	2	0	0.1	0	0	1	0	F	0
26	M	R	0	0	1	0	0	0	0	1	0	2	3.6	0	2	0	0.1	1	0	1	4	F	0
24	M	R	0	0	1	0	0	0	0	1	0	2	3.4	0	2	0	0	1	osteita	1	1	F	0
48	M	R	0	0	8	1	1	1	0	1	0	2	2.3	0	2	0	1	1	contuzie gamba stanga	1	1	N	0
37	M	U	0	0	1	0	0	0	0	1	0	2	3.4	0	2	0	0	1	0	1	1	F	0
28	M	R	0	2	1	0	0	0	0	1	0	1	3	0	2	0	1	1	0	1	1	F	0
59	M	R	0	0	1	0	0	0	0	1	0	2	3.6	0	2	0	0.1	1	0	1	1	F	0
34	M	R	0	1	7	0	0	0	0	1	0	2	6	0	2	1	0	0	0	1	0	F	0
22	M	R	0	1	1	0	0	0	0	1	0	1	4	0	2	0	0	1	0	1	1	F	0
23	M	R	0	0	1	0	0	0	0	1	0	2	3.6	0	2	0	0.1	1	0	1	1	F	0
21	M	U	4	0	1	0	0	0	0	1	0	1	6	0	2	0	0	0	0	1	0	F	0
35	M	U	0	0	1	0	0	0	0	1	0	1	4	0	2	0	0	1	0	1	1	F	0
23	M	R	0	0	1	0	0	0	0	1	0	1	6	0	2	0	0	0	0	1	0	F	0
30	M	R	0	0	0	0	0	0	0	1	0	2	3.6	0	2	0	0.1	0	0	1	1	F	0
53	M	R	0	0	1	0	0	0	0	1	0	2	6	0	2	0	0	0	0	1	0	F	0
20	M	R	4	0	5	0	0	0	0	1	0	2	2.6	0	2	0	0.1	1	0	1	2	F	0
25	M	R	0	0	1	0	0	0	0	1	0	2	2.6	0	2	0	0.1	1	0	1	2	F	0
37	M	U	0	2	1	0	0	0	0	1	0	1	2	0	2	0	1	1	0	1	2	F	0
31	M	R	0	0	1	0	0	0	0	1	0	1	4	0	2	0	0	1	0	1	4	F	0
50	M	R	0	2	8	1	0	1	0	1	0	1	6	0	2	0	0	0	0	1	0	F	0
14	F	U	0	3	7	1	1	0	0	1	0	1	6	0	2	0	0	0	0	1	0	F	0
17	M	U	0	3	1	0	0	0	0	1	0	2	3.4	0	2	0	0.1	1	0	1	1	F	0
20	M	U	0	0	1	0	0	0	0	1	0	2	3.6	0	2	0	0.1	1	0	1	2	F	0
39	F	R	0	0	8	1	1	1	0	1	0	1	6	0	2	0	0	0	0	1	0	F	0
24	M	R	0	0	1	0	0	0	0	1	0	1	4	0	1.2	0	0	1	fisura subcondiliana	1	4	F	0
23	M	R	0	0	1	0	0	0	0	1	0	2	2.4	0	2	0	0.1	1	0	1	1	F	0
33	M	R	0	0	1	0	1	0	0	1	0	1	6	0	2	0	0	0	0	1	0	F	0
56	M	R	0	0	7	0	0	0	0	1	0	1	3	0	2	0	1	1	0	1	1	F	0
55	M	U	0	0	1	1	0	0	0	1	0	1	6	0	2	0	0	0	edem genian	1	0	F	0
34	M	R	0	2	1	0	0	0	0	1	0	2	2.6	0	2	0	0.1	1	0	1	2	N	1
25	M	U	0	0	4	0	0	0	0	1	0	1	4	0	2	1	1	1	osteita	1	1	N	1
49	M	U	1	2	2	1	0	1	0	1	0	2	1.3	0	2	0	1	1	0	1	4	F	0
48	M	U	0	0	1	0	1	0	0	1	0	1	4	0	2	0	0	0	0	1	0	F	0
26	M	R	0	1	1	0	0	0	0	1	0	1	4	0	2	0	0	1	0	1	1	F	0
26	M	R	0	0	1	0	0	0	0	1	0	1	2	0	2	1	0	1	0	1	2	F	0
22	M	R	0	0	1	0	0	0	0	1	0	2	2.6	0	2	0	0.1	0	osteita	1	0	F	0
21	M	R	0	0	1	0	0	0	0	1	0	2	2.6	0	2	0	0.1	1	0	1	1	F	0
21	M	U	0	0	1	0	0	0	0	1	0	2	2	2.4	2	0	0.1	1	0	1	1.2	F	0
34	M	R	0	0	8	0	0	0	0	1	0	2	1.6	0	2	1	0.1	1	0	1	4	F	0
37	M	R	0	0	1	0	0	0	0	1	0	2	2.4	0	2	1	0.1	1	0	1	1	F	0
45	M	R	0	0	7	0	0	0	0	1	0	2	3.6	0	2	0	0.1	1	0	1	1	F	0
36	F	U	0	0	7	1	0	0	0	1	0	2	2.4	0	2	0	0.1	1	0	1	1	N	1
13	F	U	0	0	7	1	1	1	1	1	0	1	6	0	2	0	0	0	0	1	0	F	0
35	F	R	0	0	1	0	0	0	0	1	0	1	4	0	2	0	0	1	0	1	1	F	0
22	M	U	0	0	1	0	0	0	0	1	0	1	6	0	2	0	0	0	0	1	0	F	0
55	M	R	0	2	7	1	0	1	0	1	0	1	3	0	2	0	1	1	0	1	1	F	0
23	M	U	0	0	1	0	0	0	0	1	0	1	4	0	2	0	0	1	0	1	1	F	0
18	M	U	0	3	1	1	0	0	0	1	0	2	2.4	0	2	0	0.1	1	0	1	1	F	0
25	M	U	0	0	7	0	0	0	0	1	0	2	3.4	0	2	0	0.1	1	0	1	1	F	0
19	M	U	0	0	1	1	0	1	0	1	0	0	0	4	2	0	0	0	chemozis	1	0	F	0
17	M	U	0	3	1	0	0	0	0	1	0	2	1.4	0	2	0	0.1	1	0	1	1	F	0
55	M	R	0	0	1	0	0	0	0	1	0	2	2.4	0	2	0	0.1	0	0	1	0	F	0
25	M	R	0	ANALFABET	1	0	0	0	0	1	0	2	3.5	0	2	0	0.1	1	0	1	1	F	0
20	M	U	0	3	1	0	0	0	0	1	0	2	3.4	0	2	0	0.1	1	0	1	2	F	0
30	M	R	0	1	1	0	0	0	0	1	0	1	2	0	2	0	1	1	0	1	4	F	0
33	M	R	0	0	1	0	0	0	0	1	0	2	3.6	0	2	0	0.1	1	luxatie ATM	1	2.4	F	0
17	F	U	0	3	1	0	0	0	0	1	0	2	2.4	0	2	0	0.1	1	0	1	2.4	F	0
38	M	R	0	0	7	0	0	0	0	1	0	1	2	0	2	0	1	1	0	1	1	F	0
33	M	R	0	2	1	0	0	0	0	1	0	2	2.4	0	2	0	0.1	1	0	1	1	F	0
36	M	R	0	0	1	1	0	1	0	1	0	2	2.4	0	2	0	0.1	1	0	1	1	F	0
22	M	U	0	0	1	1	1	1	0	1	0	1	4	0	2	0	0	1	0	1	1	F	0
23	M	U	0	0	1	0	0	0	0	1	0	2	2.6	0	2	0	0.1	1	0	1	1	F	0
60	M	R	0	0	3	1	0	0	0	1	0	2	1.6	0	2	0	0.1	1	supuratie focar fract	1	0	F	0
31	M	R	0	0	7	0	0	1	0	1	0	3	3.6	0	2	0	0.1	1	0	1	1	F	0
25	M	R	0	0	1	0	0	0	0	1	0	2	2.4	0	2	0	0.1	1	0	1	1	F	0
22	M	U	0	0	1	0	0	0	0	1	0	1	4	0	2	0	0	1	0	1	4	F	0
28	M	R	6	0	1	0	1	0	0	1	0	2	2.6	0	2	0	0.1	1	0	1	1	F	0
30	M	R	0	0	7	1	0	1	0	1	0	3	4,4,2	0	2	0	0	1	0	1	4	F	0
31	M	U	0	0	7	1	1	1	1.3	1	0	2	1.2	0	2	0	1	1	0	1	4	F	0
53	M	U	0	0	1	0	0	0	0	1	0	2	2.4	0	2	0	0.1	1	0	1	1.4	F	0
20	F	U	0	0	7	0	0	0	0	1	0	3	3,6,6	0	2	0	0.1	1	0	1	1	F	0
28	M	U	1	0	1	0	0	0	0	1	0	1	4	0	2	0	0	1	0	1	1	F	0
25	M	R	0	0	1	0	0	0	0	1	0	2	2.4	0	2	0	0.1	1	0	1	2	F	0
17	M	R	0	3	1	0	0	0	0	1	0	2	3.4	0	2	0	0.1	1	0	1	1	F	0
32	M	U	0	0	1	0	0	0	1	1	0	1	6	0	2	1	0	1	0	1	4	F	0
20	M	U	0	0	1	0	0	0	0	1	0	2	3.6	0	2	0	0.1	1	0	1	2	F	0
20	M	U	0	0	1	0	0	0	0	1	0	2	3.6	0	2	0	0.1	1	0	1	1	F	0
42	M	U	0	0	7	0	0	0	0	1	0	1	3	0	2	0	1	0	ulceratie traumatica a limbii	1	4	F	0
35	M	U	0	0	4	1	0	0	0	1	0	1	6	0	2	0	0	0	0	1	0	F	0
30	M	U	0	0	1	0	0	0	0	1	0	2	3.4	0	2	0	0.1	1	0	1	4	F	0
19	M	U	0	4	1	0	0	0	0	1	0	1	3	0	2	0	1	1	0	1	4	F	0
37	M	U	0	0	1	0	0	0	0	1	0	2	3.6	0	2	0	0.1	1	0	1	2	F	0
18	M	U	0	4	1	0	0	1	0	1	0	2	2.6	0	2	0	0.1	1	0	1	4	F	0
30	M	U	6	0	1	0	0	0	0	1	0	1	4	0	2	0	0	1	0	1	1	F	0
27	M	R	0	0	1	0	0	0	2	1	0	2	2.6	0	2	0	0.1	1	0	1	1	F	0
17	M	R	4	3	1	1	0	1	0	1	0	1	4	0	2	0	0	1	0	1	4	F	0
27	M	U	0	0	1	0	0	0	0	1	0	2	2.4	0	2	0	0.1	0	0	1	0	F	0
12	M	R	0	2	2	0	0	0	1	1	0	1	6	0	2	0	0	0	0	1	0	F	0
45	M	R	0	0	1	0	0	0	0	1	0	2	3.5	0	2	0	0.1	1	osteita in focar	1	1.3	F	0
20	M	U	0	0	1	0	0	0	0	1	0	1	4	0	2	0	0	1	osteita in focar	1	3	F	0
22	M	R	0	4	2	0	0	0	0	1	0	1	1	0	2	0	1	1	0	1	4	F	0
19	M	U	0	4	1	0	0	0	0	1	0	1	4	0	2	0	0	1	0	1	1	F	0
19	M	U	0	4	1	0	0	0	0	1	0	1	4	0	2	0	0	1	0	1	1	F	0
23	M	U	0	4	1	1	1	1	4	1	0	2	3.3	0	2	0	1	1	0	1	2	F	0
24	M	U	0	0	1	0	0	0	0	1	0	2	2.6	0	2	0	0.1	1	0	1	4	F	0
23	M	U	0	0	1	1	0	0	0	1	0	1	4	0	2	0	0	1	0	1	4	F	0
34	F	U	0	0	7	0	0	0	0	1	0	1	3	0	2	0	1	1	osteita mentoniera	1	3	F	0
18	F	R	0	0	1	0	0	0	0	1	0	1	4	0	2	0	0	1	0	1	1	F	0
21	M	U	0	4	1	1	0	1	0	0	0	1	0	4.5	2	0	0	0	0	1	0	F	0
46	M	U	0	0	1	0	0	0	0	1	0	2	3.6	0	2	1	0.1	1	osteomielita in focar	1	1,3, SECHESTRECTOMIE	F	0
18	F	R	0	0	1	0	0	0	0	1	0	2	2.4	0	2	0	0.1	1	0	1	2	F	0
46	M	U	1,2,4	0	7	0	0	0	0	1	0	1	6	0	2	0	0	0	0	1	0	F	0
27	M	R	0	0	1	0	0	0	0	1	0	2	3.4	0	2	0	0.1	1	0	1	1	F	0
35	M	U	0	0	3	1	1	0	0	1	0	1	2	0	2	0	1	1	0	1	1.4	F	0
47	M	U	0	0	1	0	0	0	0	1	0	3	3,6,6	0	2	0	0.1	1	0	1	4	F	0
25	M	R	0	0	1	0	0	0	0	1	0	1	1	0	2	0	1	1	0	1	2	F	0
29	M	U	0	0	1	0	0	0	0	1	0	1	6	0	2	0	0	0	0	1	0	F	0
44	M	R	0	0	1	0	0	0	0	1	0	2	3.6	0	2	1	0.1	1	0	1	1	F	0
39	M	U	0	0	2	1	0	1	0	1	0	1	1	0	2	0	1	1	0	1	4	F	0
48	M	U	0	0	1	0	0	0	0	1	0	2	4.6	0	2	0	0	1	0	1	1.3	N	1
29	F	U	0	0	1	0	0	0	0	1	0	2	3.4	0	2	0	0.1	1	0	1	1.2	F	0
31	F	U	0	0	1	0	0	0	0	1	0	2	3.4	0	2	0	0.1	1	0	1	1	F	0
19	M	U	0	4	4	0	0	0	0	1	0	2	3.4	0	2	0	0.1	1	0	1	1	F	0
36	M	U	0	0	3	0	0	0	0	1	0	2	2.6	0	2	0	0.1	1	0	1	4	F	0
28	M	U	0	0	1	0	0	0	0	1	0	1	6	0	2	0	0	0	0	1	0	F	0
22	M	R	0	0	1	0	0	0	0	1	0	2	4.6	0	2	0	0	1	0	1	4	F	0
22	M	U	0	0	3	0	0	0	0	1	0	1	3	0	2	0	1	1	0	1	1	F	0
31	F	U	0	0	1	0	0	0	0	1	0	2	3.4	0	2	0	0.1	0	0	1	0	F	0
48	M	U	0	0	5	0	0	0	0	1	0	2	3.6	0	2	0	0.1	1	0	1	4	F	0
36	M	U	0	0	7	0	0	0	0	1	0	1	4	0	2	0	0	1	0	1	1	F	0
22	M	U	0	0	1	0	1	0	1	1	0	2	2.6	0	2	0	0.1	1	0	1	4	F	0
16	M	U	0	3	1	0	0	0	0	1	0	1	5	0	2	0	0	0	0	1	0	F	0
16	M	R	0	3	1	0	0	0	0	1	0	1	6	0	2	0	0	0	0	1	0	F	0
31	M	R	0	1	0	1	0	0	0	1	0	1	4	0	2	0	0	1	osteita in focar	1	1.3	F	0
20	M	R	0	0	1	1	0	0	0	1	0	2	3.6	0	2	0	0.1	1	dezlipire retina	1	2	F	0
17	M	U	0	3	1	0	0	0	0	1	0	2	3.4	0	2	0	0.1	1	0	1	1	F	0
22	M	U	0	0	1	0	0	0	0	1	0	1	4	0	2	0	0	1	0	1	0	F	0
19	M	R	0	0	1	0	0	0	0	1	0	2	2.4	0	2	0	0.1	1	0	1	1.2	F	0
31	M	U	6	0	1	1	0	0	0	1	0	2	4.4	0	2	0	0	1	0	1	1	F	0
12	M	U	0	2	4	0	0	0	0	1	0	2	3.3	0	2	0	1	1	0	1	1	F	0
57	F	R	0	0	1	0	0	0	0	1	0	1	6	0	2	0	0	0	0	1	0	F	0
35	M	R	0	0	1	0	0	0	0	1	0	2	3.4	0	2	0	0.1	1	0	1	0	F	0
18	M	U	0	0	1	0	1	0	0	1	0	2	2.6	0	2	0	0.1	1	0	1	1	F	0
52	M	R	0	0	1	0	0	0	0	1	0	2	4.5	0	2	0	0	1	0	1	0	F	0
17	M	R	0	3	7	0	0	0	0	1	0	1	4	0	2	0	0	1	0	1	1	F	0
18	M	R	0	0	8	0	0	0	0	1	0	2	6.6	0	2	0	0	0	0	1	0	F	0
35	M	U	0	4	3	0	0	0	0	1	0	1	4	0	2	0	0	1	0	1	0	F	0
24	M	U	0	0	1	0	0	0	0	1	0	2	3.5	0	2	0	0.1	1	0	1	1	F	0
36	F	R	0	0	1	1	0	0	0	1	0	2	3.6	0	2	0	0.1	1	0	1	1	F	0
20	M	R	0	0	2	1	1	1	2	1	0	2	2.6	0	2	0	0.1	1	0	1	2	F	0
21	M	R	0	0	1	0	0	0	0	1	0	2	2.2	0	2	0	1	1	0	1	1,2,4	F	0
22	M	U	0	0	1	0	0	0	0	1	0	1	3	0	2	0	1	1	0	1	1	F	0
18	M	U	0	0	1	0	0	0	0	1	0	2	3.4	0	2	0	0.1	1	0	1	1,3,4	N	1
34	M	R	0	0	1	0	0	0	0	1	0	2	1.6	0	2	0	0.1	1	0	1	1	F	0
53	M	U	0	0	7	1	0	1	0	1	0	1	6	0	2	0	0	0	0	1	0	F	0
16	M	U	0	3	1	0	0	0	0	1	0	1	4	0	2	0	0	0	0	1	0	F	0
17	M	U	0	3	1	0	0	0	0	1	0	2	3.4	0	2	0	0.1	1	0	1	1	F	0
31	M	R	0	0	8	1	1	1	0	1	0	3	2,6,6	0	2	0	0.1	1	0	1	0	0	0
38	M	R	0	0	1	0	0	0	0	1	0	2	3.6	0	2	0	0.1	1	0	1	1	F	0
35	M	R	0	0	1	0	0	0	0	1	0	2	2.4	0	2	0	0.1	1	0	1	0	0	0
19	M	U	0	0	1	0	0	0	0	1	0	1	4	0	2	0	0	1	0	1	1	F	0
16	M	U	0	3	1	0	0	0	0	1	0	1	4	0	2	0	0	1	0	1	1	F	0
17	M	U	0	3	1	0	0	0	0	1	0	2	2.6	0	2	0	0.1	1	0	1	2	F	0
27	M	R	0	0	1	0	0	0	0	1	0	1	4	0	2	0	0	1	0	1	1	F	0
26	M	U	0	0	1	1	1	1	0	1	0	2	2.4	0	2	0	0.1	1	0	1	1.3	N	1.2
25	M	U	0	4	1	1	0	1	0	1	0	2	2.4	0	2	0	0.1	1	0	1	4	F	0
28	M	R	0	0	1	0	0	0	0	1	0	2	3.6	0	2	0	0.1	1	0	1	4	F	0
28	M	R	0	0	1	1	0	1	0	1	0	1	4	0	2	0	0	1	0	1	0	0	0
16	M	U	0	3	1	0	0	0	0	1	0	2	3.4	0	2	0	0.1	1	0	1	4	F	0
18	M	R	0	0	1	0	0	0	0	1	0	1	4	0	2	1	0	1	0	1	0	0	0
14	M	R	0	2	7	1	1	1	0	1	0	1	6	0	2	0	0	0	0	1	0	F	0
20	M	U	0	4	4	0	0	1	0	1	0	2	3.4	0	2	0	0.1	1	abces vestibular 4.6	1	1.3	F	0
36	F	U	0	0	1	0	0	0	0	1	0	1	6	0	2	0	0	0	0	1	0	F	0
28	M	U	0	0	1	1	1	1	0	1	0	2	3.6	0	2	0	0.1	1	0	1	1	F	0
22	M	U	0	0	1	0	0	0	0	1	0	1	4	0	2	0	0	1	0	1	1	F	0
32	M	U	0	0	8	1	0	1	0	1	0	1	4	0	2	0	0	1	0	1	1	F	0
22	M	R	0	0	1	0	0	1	0	1	0	1	4	0	2	0	0	1	osteita, flgmon	1	1	F	0
33	M	U	0	0	1	0	1	0	0	1	0	1	1	0	2	1	1	0	0	1	0	F	0
17	M	U	0	3	1	0	0	0	0	1	0	2	2.4	0	2	0	0.1	1	0	1	1	F	0
20	M	R	0	0	1	0	0	0	0	1	0	2	3.4	0	2	0	0.1	1	0	1	4	F	0
20	M	R	0	3	1	0	0	0	0	1	0	2	3.4	0	2	0	0.1	1	0	1	1.4	F	0
71	F	R	1	0	8	1	1	1	0	1	0	2	3.4	0	2	0	0.1	1	osteita in focar+luxatii scapulo-humerala	1	3	F	0
20	M	U	0	4	3	0	0	0	0	1	0	2	3.6	0	2	0	0.1	1	0	1	1.2	F	0
21	M	U	0	0	1	0	0	0	0	1	0	2	3.6	0	2	0	0.1	1	0	1	4	F	0
41	M	R	0	0	7	0	0	0	0	1	0	2	2.6	0	2	0	0.1	1	0	1	1	F	0
13	M	U	0	2	7	0	0	1	0	1	0	2	6.6	0	2	0	0	0	0	1	0	F	0
46	M	U	1	0	1	0	0	0	0	1	0	1	4	0	2	0	0	1	0	1	1	F	0
22	M	U	0	4	1	0	1	1	0	1	0	2	2.4	0	2	0	0.1	1	0	1	1.4	F	0
32	M	R	0	0	7	0	0	0	1	1	0	1	4	0	2	0	0	1	osteita in focar	1	1.3	F	0
33	M	U	0	0	4	1	1	1	0	1	0	1	9	0	1	1	0	1	0	1	0	F	0
28	M	R	0	0	1	0	0	0	0	1	0	1	4	0	2	0	0	1	0	1	1	F	0
27	M	R	0	0	7	1	0	0	0	1	0	COMINUTIVA	3	0	2	0	1	1	0	1	1.2	F	0
34	M	R	0	0	1	0	0	0	0	1	0	1	6	0	2	0	0	0	0	1	0	F	0
17	M	U	0	3	1	0	0	0	0	1	0	2	4.4	0	2	0	0	1	0	1	1.4	F	0
14	F	U	0	2	2	1	0	1	0	1	0	2	2.4	0	2	0	0.1	1	fract clavicula	1	2	F	0
30	M	U	0	0	1	0	0	0	0	1	0	2	3.6	0	2	0	0.1	1	0	1		F	0
18	M	U	0	0	1	0	0	0	0	1	0	2	3.6	0	2	0	0.1	0	0	1	0	F	0
28	M	U	0	0	3	0	0	0	0	1	0	1	4	0	2	0	0	1	0	1	1	F	0
30	M	U	0	0	1	0	0	0	0	1	0	1	3	0	2	0	1	1	0	1	0	N	Maxilofacial fractures
59	M	R	0	0	7	1	1	1	0	1	0	1	4	0	2	0	0	1	0	1	1	F	0
13	M	R	0	2	4	0	0	0	0	1	0	2	3.6	0	2	0	0.1	1	osteita in focar	1	1.3	F	0
17	M	R	0	3	4	0	0	0	0	1	0	2	3.4	0	2	0	0.1	1	0	1	4	F	0
29	M	R	0	0	1	0	0	0	0	1	0	1	4	0	2	0	0	1	0	1	1	F	0
30	M	R	0	0	1	0	0	0	0	1	0	1	4	0	2	0	0	1	osteita in focar	1	1.3	F	0
18	M	U	0	3	1	0	0	0	0	1	0	2	2.3	0	2	0	1	1	0	1	2	F	0
39	M	R	0	0	1	0	0	0	2	1	0	1	4	0	2	0	0	1	0	1	0	F	0
15	M	U	0	2	3	1	1	1	0	1	0	2	2.6	0	2	0	0.1	1	hemoragie	1	4	F	0
19	M	R	0	0	1	0	0	0	0	1	0	1	4	0	2	0	0	1	0	1	1	F	0
30	M	U	0	1	1	0	0	0	0	1	0	2	3.4	0	2	0	0.1	1	0	1	1	F	0
25	M	U	0	0	1	0	0	0	0	1	0	1	4	0	2	0	0	1	osteita in focar supuratie submandib	1	1.3	F	0
15	M	U	0	2	7	1	1	1	0	1	0	2	6.8	0	2	0	0	0	0	1	0	F	0
50	M	R	0	2	7	0	0	0	0	1	0	2	3.4	0	2	0	0.1	0	0	1	0	F	0
48	M	U	0	2	8	1	1	1	0	1	0	1	3	0	2	0	1	1	0	1	4	F	0
18	M	U	0	2	1	0	0	0	0	1	0	1	4	0	2	0	0	1	0	1	1	F	0
18	M	U	0	2	1	0	0	0	0	1	0	2	2.4	0	2	0	0.1	1	0	1	1	F	0
25	M	U	0	3	1	0	0	0	0	1	0	2	2.6	0	2	0	0.1	1	ocluzie deschisa frontala	1	4	F	0
18	F	R	0	2	7	0	0	0	0	1	0	2	2.4	0	2	0	0.1	1	0	1	4	F	0
30	M	U	0	3	1	0	0	0	0	1	0	2	2.6	0	2	0	0.1	1	0	1	0	0	0
19	M	U	0	3	1	0	0	0	2	1	0	2	3.4	0	2	0	0.1	1	0	1	1	F	0
17	M	U	0	3	1	0	1	0	0	1	0	1	6	0	2	0	0	0	0	1	0	F	0
25	M	R	0	4	1	1	1	1	0	1	0	1	3	0	2	0	1	1	0	1	4	F	0
21	M	U	0	4	1	0	0	0	0	1	0	2	3.4	0	2	0	0.1	1	0	1	1	F	0
28	M	U	0	4	1	0	0	0	0	1	0	2	3.5	0	2	0	0.1	1	0	1	4	F	0
40	M	U	0	3	1	0	0	0	0	1	0	2	2.5	0	2	0	0.1	1	Imobilizat anterior in Deva incorect si trimis la Cluj cu Osteomielita in focar cu fistula	1	4	F	0
19	M	U	0	3	1	0	0	0	0	1	0	1	4	0	2	0	0	1	0	1	1	F	0
40	M	U	2	3	3	0	0	0	0	1	0	2	3.6	0	2	0	0.1	0	0	1	0	F	0
18	M	U	0	3	1	0	0	0	0	1	0	1	3	0	2	0	1	1	0	1	1	F	0
18	M	U	0	3	1	0	0	0	0	1	0	1	4	0	2	0	0	1	0	1	4	F	0
47	M	R	0	2	1	0	0	0	0	1	0	2	3.6	0	2	0	0.1	0	0	1	0	F	0
24	M	R	0	2	1	0	0	0	0	1	0	3	1,4,6	0	2	0	0.1	1	0	1	1	F	0
30	M	R	0	0	8	1	0	1	0	1	0	3	2,6,6	0	2	0	0.1	1	0	1	0	0	0
18	M	R	0	2	1	0	0	0	0	1	0	1	4	0	2	0	0	1	0	1	1	F	0
20	M	U	0	3	1	0	0	0	0	1	0	1	4	0	2	0	0	1	0	1	0	0	0
63	M	R	0	2	1	0	0	0	0	1	0	2	2.4	0	2	0	0.1	0	0	1	0	F	0
46	M	R	6	1	1	0	0	0	0	1	0	2	2.4	0	2	0	0.1	1	autosuprimarea blocajului rigid	1	4	F	0
22	M	R	0	0	1	0	0	0	0	1	0	2	2.6	0	2	0	0.1	1	0	1	0	0	0
23	M	R	0	2	1	0	0	0	0	1	0	2	1.4	0	2	0	0.1	1	0	1	1	F	0
20	M	U	0	3	7	0	0	0	0	1	0	1	4	0	2	0	0	1	0	1	1	F	0
36	M	U	0	2	1	0	0	0	0	1	0	2	2.4	0	2	0	0.1	1	0	1	1	F	0
19	M	U	0	2	1	0	0	0	0	1	0	1	6	0	2	1	0	0	tasarea condilului	1	0	F	0
16	M	R	0	2	7	0	1	1	0	1	0	1	6	0	2	0	0	0	0	1	0	F	0
30	M	R	0	0	1	0	0	0	0	1	0	2	3.4	0	2	0	0.1	0	0	1	0	F	0
34	M	U	4	2	1	1	0	0	0	1	0	1	9	0	1	0	0	1	0	1	4	F	0
23	M	R	0	2	1	0	0	0	0	1	0	2	2.4	0	2	0	0.1	1	0	1	1	F	0
20	M	U	0	3	7	0	0	0	0	1	0	1	4	0	2	0	0	1	0	1	1	F	0
51	F	R	0	ANALFABET	7	1	0	1	0	1	0	1	3	0	2	0	1	0	0	1	0	F	0
19	M	R	0	3	1	0	0	0	0	1	0	1	4	0	2	0	0	1	0	1	4	F	0
20	M	R	0	2	1	0	0	0	0	1	0	1	4	0	2	0	0	1	0	1	1	F	0
26	M	R	0	1	1	0	0	0	0	1	0	1	4	0	2	0	0	1	0	1	1	F	0
29	M	U	0	2	3	0	0	0	0	1	0	2	2.4	0	2	0	0.1	1	0	1	4	F	0
53	M	R	0	2	7	1	0	0	0	1	0	3	6,6,8	0	2	0	0	0	0	1	0	F	0
20	M	U	0	2	7	1	1	1	0	1	0	1	6	0	2	0	0	0	0	1	0	F	0
24	M	R	0	4	2	0	0	0	0	1	0	1	2	0	2	0	1	1	0	1	1	F	0
20	M	R	0	0	1	0	0	0	0	1	0	2	2.6	0	2	0	0.1	0	0	1	0	F	0
19	M	U	0	2	1	0	0	0	0	1	0	1	4	0	2	0	0	1	0	1	4	F	0
28	M	U	0	2	1	0	0	0	0	1	0	2	3.6	0	2	0	0.1	1	0	1	4	F	0
27	M	U	0	3	1	0	0	0	0	1	0	2	4.6	0	2	0	0.1	1	0	1	4	F	0
20	M	U	0	2	1	0	0	0	0	1	0	1	2	0	2	0	1	1	0	1	4	F	0
59	F	R	1.6	0	1	0	0	0	0	1	0	2	3.4	0	2	0	0.1	0	osteita in focar	1	1.3	F	0
20	M	R	0	0	8	1	1	1	0	1	0	2	1.9	0	1.2	0.1	0.1	0	0	1	0	F	0
20	M	R	0	1	1	0	0	0	0	1	0	2	1.4	0	2	0	0.1	1	0	1	1	F	0
61	M	U	0	0	2	1	1	1	0	1	0	1	3	0	2	0	1	0	0	1	0	F	0
49	M	R	4	0	7	0	0	0	0	1	0	1	4	0	2	0	0	0	0	1	0	F	0
21	M	U	0	3	1	0	0	0	0	1	0	1	4	0	2	0	0	1	0	1	1	F	0
25	M	R	0	3	4	0	0	0	0	1	0	1	3	0	2	0	1	1	0	1	1	F	0
20	M	R	0	2	1	0	0	0	0	1	0	2	3.4	0	2	0	0.1	1	0	1	4	F	0
25	M	U	0	0	7	1	1	1	1	1	0	1	9	0	1	0	0	0	0	1	0	F	0
22	M	U	0	2	1	0	1	1	0	1	0	2	3.4	0	2	0	0.1	1	0	1	4	F	0
56	M	U	0	2	1	0	0	0	0	1	0	1	4	0	2	0	0	1	0	1	1	F	0
56	M	U	1	2	1	0	0	0	0	1	0	2	3.6	0	2	0	0.1	1	0	1	1	F	0
17	M	U	0	3	1	0	0	0	0	1	0	1	6	0	2	0	0	0	0	1	0	F	0
40	M	R	0	2	8	0	0	0	0	1	0	1	6	0	2	1	0	0	0	1	0	F	0
24	M	U	0	2	1	0	0	0	0	1	0	1	6	0	2	0	0	0	0	1	0	F	0
41	M	R	0	2	2	1	1	1	3	1	0	1	6	0	2	0	0	1	0	1	1	F	0
20	M	R	0	2	1	0	0	0	0	1	0	2	2.4	0	2	0	0.1	1	0	1	1	F	0
30	M	U	0	2	1	0	0	0	0	1	0	1	3	0	2	0	1	1	0	1	4	F	0
5	M	U	0	0	2	1	0	1	4	1	0	1	2	0	2	0	1	1	fract aripa iliaca bileteral	1	0	F	0
44	F	U	0	3	7	0	0	0	0	1	0	1	3	0	2	0	1	1	osteita	1	1.3	F	0
21	M	U	0	3	1	0	0	0	0	1	0	1	2	0	2	0	1	1	0	1	4	F	0
16	M	U	0	3	4	0	0	0	0	1	0	1	6	0	2	0	0	0	0	1	0	F	0
56	M	R	0	2	7	0	0	0	0	1	0	2	3.6	0	2	0	0.1	1	0	1	1	F	0
29	M	R	4	2	1	0	0	0	0	1	0	1	4	0	2	0	0	1	0	1	0	F	0
25	M	R	0	0	1	0	0	0	0	1	0	2	3.6	0	2	0	0.1	1	0	1	0	F	0
26	M	U	0	2	1	0	0	0	0	1	0	2	3.6	0	2	0	0.1	1	0	1	0	F	0
22	M	U	0	1	1	0	0	0	0	1	0	1	6	0	2	0	0	0	0	1	0	F	0
20	M	U	0	2	2	0	0	0	1	1	0	2	6.6	0	2	0	0	0	0	1	0	F	0
43	M	R	0	2	1	0	0	0	0	1	0	2	2.4	0	2	0	0.1	1	0	1	1	F	0
29	M	R	0	0	1	0	0	0	0	1	0	2	3.4	0	2	0	0.1	1	0	1	0	F	0
21	M	R	0	3	1	0	1	1	0	1	0	1	9	0	2	0	1	1	0	1	4	F	0
17	M	U	0	0	2	1	1	1	1	1	0	3	2,4,6	0	2	0.1	0.1	1	0	1	4	F	0
18	M	R	0	2	1	0	0	0	0	1	0	1	4	0	2	0	0	1	0	1	4	F	0
24	M	U	0	0	1	0	0	0	0	1	0	1	4	0	2	0	0	1	0	1	4	F	0
23	M	U	0	4	1	0	0	0	1	1	0	1	6	0	2	0	0	0	0	1	0	F	0
26	M	R	0	2	1	0	0	0	0	1	0	1	4	0	2	0	0	1	0	1	4	F	0
18	M	U	0	3	1	0	0	0	0	1	0	2	1.6	0	2	0	0.1	1	0	1	4	F	0
19	M	U	0	3	1	0	0	0	0	1	0	1	4	0	2	0	0	1	0	1	0	F	0
22	M	U	0	3	1	0	0	0	0	1	0	2	3.4	0	1.2	0	0	1	0	1	1	F	0
22	M	U	0	2	1	0	0	0	0	1	0	1	4	0	2	0	0	1	0	1	3	N	1
23	M	U	0	4	1	0	0	0	0	1	0	1	4	0	2	0	0	1	osteita	1	1.3	F	0
25	M	U	0	2	1	0	0	0	0	1	0	1	4	0	2	0	0	1	0	1	3	N	1
21	M	R	0	2	1	0	0	0	0	1	0	1	3	0	2	0	1	0	0	1	0	F	0
20	M	U	0	2	1	0	0	0	0	1	0	1	2	0	2	0	1	1	0	1	4	F	0
20	M	U	0	3	1	0	0	0	0	1	0	1	4	0	2	0	0	0	0	1	0	F	0
23	M	U	0	3	1	0	0	0	0	1	0	2	4.4	0	2	0	0	0	0	1	0	F	0
44	M	R	6	2	1	0	0	0	0	1	0	1	3	0	2	1	1	0	fistula submand	1	0	F	0
23	M	U	6	2	1	0	0	0	0	1	0	1	4	0	2	0	0	1	0	1	1.3	N	1
39	M	U	2	1	1	0	0	0	0	1	0	2	3.3	0	2	0	1	1	osteita	1	1.3	F	0
45	M	R	0	0	1	0	0	0	0	1	0	2	2.4	0	2	0	0.1	1	0	1	1	F	0
65	M	R	2	1	7	0	1	0	0	1	0	1	6	0	2	0	0	0	0	1	0	F	0
21	M	R	0	2	1	0	0	0	0	1	0	1	4	0	2	0	0	1	0	1	1	F	0
27	M	R	0	2	1	0	0	0	0	1	0	2	2.5	0	2	0	0.1	1	0	1	4	F	0
18	M	U	0	2	1	0	0	0	0	1	0	2	2.4	0	2	0	0.1	1	0	1	1.2	F	0
23	M	U	0	2	1	0	1	1	1	1	0	2	3.4	0	2	0	0.1	1	revine la 2 luni cu osteita in focar, din pricina neprezentarii pentru deblocare	1	3	F	0
14	M	U	0	2	1	0	0	0	0	1	0	1	4	0	2	0	0	1	0	1	1	F	0
31	F	R	0	3	1	0	0	0	0	1	0	4	0	0	2	0	0	1	osteita veche de 1 luna	1	1.3	F	0
17	M	R	0	2	1	1	0	0	0	1	0	2	3.4	0	2	0	0.1	1	0	1	4	F	0
24	M	U	0	2	1	0	0	0	0	1	0	1	4	0	2	0	0	1	0	1	1	F	0
44	M	R	0	2	1	0	0	0	0	1	0	2	2.6	0	2	0	0.1	0	0	1	0	F	0
19	M	R	0	3	1	0	1	0	0	1	0	2	3.6	0	2	0	0.1	1	0	1	4	F	0
24	M	U	0	2	1	0	0	0	0	1	0	1	3	0	2	0	1	1	0	1	4	F	0
27	M	R	0	2	1	0	0	0	0	1	0	2	2.6	0	2	0	0.1	1	0	1	1	F	0
23	M	U	0	4	1	0	0	0	0	1	0	2	3.4	0	2	0	0.1	1	0	1	4	F	0
28	M	U	0	2	1	0	0	0	0	1	0	2	3.4	0	2	0	0.1	1	0	1	1	F	0
50	M	U	0	2	1	1	0	0	0	1	0	1	6	0	2	0	0	0	0	1	0	F	0
26	M	U	0	3	1	1	0	0	0	1	0	2	3.4	0	2	0	0.1	1	osteita veche de 3 luni	1	0	F	0
36	M	R	0	2	1	0	0	0	0	1	0	2	3.4	0	2	0	0.1	1	0	1	1	F	0
20	M	R	0	0	1	0	0	0	0	1	0	2	3.4	0	2	0	0.1	1	0	1	0	F	0
23	M	R	0	2	1	0	0	0	0	1	0	1	4	0	2	0	0	1	0	1	1	F	0
20	M	U	0	2	1	0	0	0	0	1	0	1	3	0	2	0	1	1	0	1	4	F	0
17	M	U	0	2	1	0	0	0	0	1	0	3	2,6,6	0	2	0	0.1	1	0	1	4	F	0
15	M	U	0	2	3	0	0	0	0	1	0	1	6	0	2	0	0	0	0	1	0	F	0
22	M	R	0	2	1	0	0	0	3	1	0	2	3.4	0	2	0	0.1	1	0	1	1	F	0
7	M	U	0	1	7	0	1	1	0	1	0	2	6.6	0	2	0	0	0	0	1	0	F	0
24	F	U	0	4	6	0	0	0	0	1	0	1	4	0	2	0	0	0	0	1	0	F	0
21	M	U	0	3	1	0	0	0	0	1	0	2	3.4	0	2	0	0.1	1	0	1	1.2	F	0
67	M	U	1	4	1	0	0	0	0	1	0	COMINUTIVA	3	0	2	0	1	1	0	1	4	F	0
41	M	R	0	2	3	1	1	1	0	1	0	1	6	0	2	0	0	0	0	1	0	F	0
18	M	R	0	0	1	0	0	0	0	1	0	1	4	0	2	0	0	1	0	1	1	F	0
24	M	R	0	2	1	0	0	0	0	1	0	1	4	0	2	0	0	1	0	1	1	F	0
20	M	U	0	3	1	0	0	0	0	1	0	1	6	0	2	0	0	0	0	1	0	F	0
19	M	U	0	3	1	0	0	0	0	1	0	1	4	0	2	0	0	1	0	1	1	F	0
27	M	U	0	ANALFABET	1	0	0	0	0	1	0	1	4	0	2	0	0	0	0	1	0	F	0
75	M	R	1.4	1	7	0	0	0	0	1	0	1	6	0	2	0	0	0	0	1	0	F	0
31	M	R	0	2	3	0	0	0	0	1	0	2	5.6	0	2	0	0.1	1	0	1	0	F	0
29	F	U	6	4	2	1	0	1	0	1	0	2	6.8	0	2	0	0	1	contuzie bazin si coloana	1	1	F	0
48	M	R	0	3	1	0	0	0	0	1	0	1	4	0	2	0	0	0	0	1	0	F	0
36	M	U	0	3	1	0	0	0	0	1	0	2	3.6	0	2	0	0.1	1	0	1	1	F	0
27	M	R	0	2	3	1	1	1	0	1	0	2	3.9	0	2	0.1	0.1	1	0	1	2	F	0
28	M	U	0	0	1	0	0	0	0	1	0	1	3	0	2	1	1	1	0	1	1	F	0
28	F	U	0	2	7	0	0	0	0	1	0	1	4	0	2	0	0	1	0	1	1	F	0
19	M	U	0	2	1	0	0	0	0	1	0	2	2.6	0	2	0	0.1	0	0	1	0	F	0
23	M	U	0	2	4	1	0	1	0	1	0	1	4	0	2	0	0	1	0	1	1	F	0
15	M	U	0	2	1	1	0	1	0	1	0	2	2.4	0	2	0	0.1	1	0	1	0	F	0
47	M	U	0	2	1	1	0	0	0	1	0	2	2.6	0	2	0	0.1	1	hematom epicranian, fract costale multiple, torace zdrobit, contuzie renala, emfizem mediastinal	1	4	F	0
28	M	R	0	0	1	0	0	0	0	1	0	1	3	0	2	0	1	1	0	1	0	F	0
21	M	R	0	3	1	1	1	1	0	1	0	2	3.3	0	2	0	1	1	0	1	4	F	0
34	M	U	0	3	1	0	0	0	0	1	0	1	4	0	2	0	0	0	0	1	0	F	0
29	M	U	0	1	1	0	0	0	0	1	0	2	3.5	0	2	0	0.1	1	0	1	1.4	F	0
18	M	U	0	2	1	0	0	0	0	1	0	3	3,4,6	0	2	0	0.1	1	0	1	1	F	0
19	M	U	0	0	7	1	0	0	0	1	0	2	2.4	0	2	0	0.1	0	0	1	0	F	0
27	M	U	0	3	1	0	0	0	0	1	0	2	3.6	0	2	0	0.1	1	0	1	1	F	0
51	M	U	0	2	1	0	0	0	0	1	0	1	4	0	2	0	0	0	algie faciala	1	0	F	0
22	M	U	0	3	1	1	0	1	3	1	0	1	2	0	2	1	1	1	hematom epicranian	1	1.4	F	0
22	M	U	0	3	1	1	0	1	0	1	0	2	2.6	0	2	0.1	0.1	1	0	1	4	F	0
26	M	U	4	2	1	0	0	0	0	1	0	2	2.6	0	2	0	0.1	1	0	1	1	N	hemoragie postextractionala
23	M	U	0	2	7	1	1	1	1	1	0	2	1.6	0	2	0	0.1	0	algie faciala	1	0	F	0
22	M	U	0	2	1	0	0	0	0	1	0	2	2.4	0	2	0	0.1	1	0	1	1	F	0
51	M	U	0	3	1	0	0	0	0	1	0	2	2.6	0	2	0	0.1	1	0	1	1	F	0
22	F	U	0	4	2	1	0	1	0	1	0	3	2,4,6	0	2	0	0.1	1	Ffract humerus	1	1	F	0
38	M	U	0	4	4	0	0	0	0	1	0	3	2,2,6	0	2	0	0.1	1	0	1	4	F	0
26	M	R	0	2	3	1	1	1	0	1	0	1	2	0	2	0	1	0	0	1	2	F	0
21	M	R	0	0	1	1	1	1	0	1	0	1	2	0	2	1	1	1	hemoragie	1	1.4	F	0
30	M	R	0	4	4	1	0	0	0	1	0	1	6	0	2	0	0	0	0	1	0	F	0
43	M	U	4	3	1	0	0	0	0	1	0	2	1.6	0	2	0	0.1	1	0	1	1.4	F	0
20	M	U	0	3	1	0	0	0	0	1	0	2	2.6	0	2	1	0.1	0	0	1	0	F	0
21	M	R	0	0	1	1	0	0	0	1	0	2	2.6	0	2	0.1	0.1	1	0	1	1	F	0
18	M	R	0	2	7	1	1	1	0	1	0	1	3	0	2	0	1	1	leziunini toracice	1	0	F	0
44	M	U	0	4	7	1	0	1	0	1	0	2	CONDIL BILAT	0	2	0	0	0	0	1	0	F	0
26	M	R	0	2	7	1	0	1	0	1	0	1	4	0	2	0	0	1	0	1	0	F	0
21	M	U	0	3	1	0	0	0	0	1	0	1	4	0	2	0	0	1	0	1	1	F	0
22	M	R	0	3	1	0	0	0	0	1	0	2	3.4	0	2	0	0.1	1	stare febrila	1	1	F	0
23	M	R	0	3	1	0	0	0	0	1	0	1	4	0	2	0	0	1	0	1	1	F	0
26	M	U	0	2	1	0	0	0	0	1	0	2	3.4	0	2	0	0.1	1	0	1	1	F	0
20	M	U	0	0	1	0	0	0	0	1	0	2	4.6	0	2	0.1	0	0	0	1	0	F	0
18	M	U	0	3	1	0	0	0	1	1	0	2	3.4	0	2	0	0.1	1	0	1	1	F	0
38	M	R	0	3	1	1	0	0	0	1	0	1	4	0	2	0	0	1	0	1	0	F	0
30	M	R	0	1	7	1	0	1	0	1	0	2	2.4	0	2	0	0.1	1	tcc minor	1	0	F	0
31	M	U	0	4	1	1	1	0	1	1	0	1	2	0	2	0	1	1	0	1	0	F	0
20	M	U	0	0	1	0	0	0	0	1	0	2	2.4	0	2	0	0.1	1	0	1	0	F	0
18	F	U	0	0	1	1	0	1	0	1	0	1	6	0	2	0	0	0	contuzia ATM	1	0	F	0
17	M	U	0	2	1	0	0	0	0	1	0	2	3.4	0	2	0	0.1	1	0	1	0	F	0
42	M	U	0	3	1	0	0	0	0	1	0	1	5	0	2	0	0	0	0	1	0	F	0
39	M	U	2	3	3	0	0	0	0	1	0	1	6	0	2	1	0	0	0	1	0	F	0
48	M	U	0	2	7	1	0	1	0	1	0	2	3.6	0	2	0	0.1	0	0	1	0	F	0
36	M	U	0	0	7	1	1	1	0	1	0	2	3.3	0	2	1	1	0	0	1	0	F	0
35	M	U	0	3	7	1	1	1	0	1	0	3	2,6,6	0	2	0	0.1	1	0	1	0	F	0
16	M	R	0	0	1	0	0	0	0	1	0	2	3.4	0	2	0	0.1	1	0	1	0	F	0
22	M	U	0	3	1	0	0	0	0	1	0	2	4.6	0	2	0	0.1	1	0	1	1	F	0
24	M	U	0	0	1	1	1	0	0	1	0	2	1.6	0	2	0	0.1	1	0	1	4	F	0
23	M	R	0	0	1	0	0	0	0	1	0	1	3	0	2	0	1	1	0	1	1	F	0
45	M	U	6	3	7	1	1	1	0	1	0	1	6	0	2	1	0	0	luxatie ATM stg	1	0	F	0
29	M	R	0	2	1	1	0	0	0	0	1	0	0	2.3	2	0	0	0	hematom	1	0	F	0
17	M	U	0	3	1	1	1	1	1	0	1	0	0	2	2	0	0	0	plagi multiple taiate: ureche stanga torace anterior si posterior coapsa, gamba, antebrat, umar	1	0	F	0
43	F	U	0	3	2	1	0	1	0	0	1	0	0	2.4	2	1	0	0	fractura de baza craniana, fistula LCR inchisa	1	0	F	0
23	F	U	0	3	1	1	1	1	0	0	1	0	0	5	2	0	0	0	0	1	0	F	0
62	M	R	0	2	3	1	1	1	0	0	1	0	0	3	2	0	1	0	fistula la niv palatului; comunic. oro-antrala	1	0	F	0
10	M	U	0	1	2	1	0	1	3	1	1	1	1	6	2	0	1	1	0	1	4	F	0
47	M	U	0	4	1	1	0	0	0	0	1	0	0	4	2	0	0	0	0	1	0	F	0
30	M	R	0	2	1	1	1	1	0	1	1	2	2.6	5	2	0	0.1	1	fracturi costale	1	1	F	0
29	M	R	0	2	1	1	0	0	0	0	1	0	0	4	2	0	0	0	echimoza palpebrala	1	0	F	0
59	M	R	0	3	3	1	1	1	3	0	1	0	0	6	2	0	0	1	0	1	1	F	0
47	M	U	0	2	1	1		0	0	0	1	0	0	4	1.2	0	0	0	comunicare oro-antrala, fractura perete ant sinusal maxilar	1	0	F	0
73	F	U	4.5		7	1	0	0	0	0	1	0	0	4	2	0	0	0		1	0	F	0
39	M	U	0		7	0	0	0	0	1	1	2	2.6	1	2	0	0.1	1		1	1	F	0
23	M	R	0	1	8	1	0	1	0	0	1	0	0	4	2	0	0	0	hemosinus	1	0	F	0
21	M	U	0		4	1	0	0	0	0	1	0	0	5	2	0	0	0		1	0	F	0
17	M	U	0	3	4	1	0	0	0	0	1	0	0	4	2	0	0	0		1	0	F	0
29	M	R	0	4	1	1	0	0	0	1	1	2	3.4	5	2	1	0.1	1		1	1	F	0
56	M	R			8	1	1	1	0	0	1	0	0	4	2	1	0	0	hemosinus	1	0	F	0
27	M	U	0		1	1	0	1	0	0	1	0	0	6	1	0	1	0	0	1	0	F	0
9	M	U	0	1	7	1	0	0	0	0	1	0	0	4	2	0	0	0	0	1	0	F	0
22	M	U	0	4	7	1	1	1	1	0	1	0	0	5	2	0	0	0	fract antebrat drept	1	0	F	0
9	F	U	0	1	8	1	0	1	0	0	1	0	0	4.5	1.2	0	0	0	0	1	0	F	0
26	M	R	0	0	8	1	0	0	0	1	1	1	3	3.5	2	0	1	1	0	1	1	F	0
23	M	R	0	0	8	1	1	0	0	0	1	0	0	4	2	1	0	0	0	1	0	F	0
22	M	U	0	0	1	1	0	0	0	0	1	0	0	4	2	0	0	0	0	1	0	F	0
57	F	U	0	0	1	1	0	0	0	0	1	0	0	2	2	0	0	0	0	1	0	F	0
25	M	R	0	1	1	1	0	0	0	0	1	0	0	2	2	0	0	0	0	1	0	F	0
27	M	R	0	0	1	1	0	0	0	1	1	3	4,6,6	2	2	0	0	1	0	1	1	F	0
32	M	U	0	2	4	1	0	0	0	0	1	0	0	4	2	0	0	0	0	1	0	F	0
41	M	R	0	1	8	1	1	1	0	1	1	1	5	1,3,5	2	1	0	1	hemosinus	1	0	F	0
25	M	U	0	0	1	1	0	0	0	1	1	1	6	4	2	0	0	0	0	1	0	F	0
25	M	U	0	4	2	1	0	0	0	0	1	0	0	3,4,5	2	0	0	0	0	1	0	F	0
33	M	U	0	0	1	1	0	0	0	1	1	1	6	4	2	0	0	0	0	1	0	F	0
43	M	R	0	0	1	1	0	1	0	0	1	0	0	3.5	2	1	0	0	edem cerebral difuz	1	0	F	0
38	M	R	0	0	1	0	0	0	0	0	1	0	0	5	2	0	0	0	0	1	0	F	0
38	M	R	0	0	2	1	1	1	4	1	1	2	2.6	4	2	0	0.1	1	0	1	1	F	0
67	F	R	0	1	8	1	1	1	0	0	1	0	0	2.4	1.2	0	0	0	0	1	0	F	0
51	M	R	0	0	1	1	0	0	0	0	1	0	0	4	2	0	0	0	sinuzita postraumatica stanga, edentatie totala	1	0	F	0
26	M	U	0	0	1	1	1	0	0	0	1	0	0	4	2	0	0	0	0	1	0	F	0
49	F	U	0	0	2	1	1	1	0	0	1	0	0	1.4	2	0	0	0	epistaxis	1	0	F	0
19	M	U	0	3	2	1	1	1	0	0	1	0	0	1,4,5	2	0	0	0	hemoragie difuza	1	0	F	0
23	M	R	0	0	2	0	0	0	0	1	1	2	2.6	2	2	1	0.1	1	0	1	1	F	0
20	M	U	0	3	1	0	0	0	0	1	1	1	6	5	2	1	0	0	0	1	0	F	0
16	M	U	0	2	4	1	0	0	0	0	1	0	0	4	2	1	0	0	0	1	0	F	0
22	M	R	0	0	2	1	0	0	0	0	1	0	0	4	1.2	1	0	0	0	1	0	F	0
17	M	U	0	3	1	1	0	0	0	0	1	0	0	4	2	0	0	0	0	1	0	F	0
19	M	U	0	3	1	1	0	0	0	0	1	0	0	4.6	2	1	0	1	0	1	4	F	0
58	M	R	6	1	7	1	0	0	0	0	1	0	0	4	2	0	0	0	0	1	0	F	0
48	M	U	0	0	7	1	0	1	0	0	1	0	0	2.5	2	0	0	0	0	1	0	F	0
21	M	U	0	3	1	1	0	0	0	0	1	0	0	4	2	0	0	0	0	1	0	F	0
42	M	U	0	3	1	1	0	0	0	0	1	0	0	4	2	1	0	0	0	1	0	F	0
40	M	R	1	1	1	0	0	0	0	0	1	0	0	4	2	0	0	0	0	1	0	F	0
47	F	R	1.2	0	1	1	0	0	0	0	1	0	0	4	2	0	0	0	0	1	0	F	0
47	F	U	0	4	5	0	0	0	0	0	1	0	0	4	1	0	0	0	0	1	0	F	0
16	M	U	0	3	2	1	1	1	0	1	1	0	0	4	2	1	0	0	0	1	0	F	0
67	M	R	0	0	7	1	1	1	0	1	1	1	4	4	2	0	0	0	0	1	0	F	0
52	M	U	1.4	0	1	1	0	0	0	0	1	0	0	4	2	0	0	0	0	1	0	F	0
30	M	U	0	4	1	0	0	0	0	0	1	0	0	4	2	0	0	0	0	1	0	F	0
43	M	U	0	0	1	0	0	0	0	0	1	0	0	4	2	0	0	0	0	1	0	F	0
17	M	U	0	3	7	1	0	0	0	0	1	0	0	4	2	0	0	0	0	1	0	F	0
30	M	U	0	1	1	1	1	0	0	0	1	0	0	3.5	1.2	0	0	0	0	1	0	F	0
24	M	U	0	0	1	1	0	0	0	0	1	0	0	4	2	0	0	0	0	1	0	F	0
20	M	U	2	0	1	1	0	0	1	1	1	1	6	4	2	0	0	0	0	1	0	F	0
25	F	U	0	0	7	1	0	0	0	0	1	0	0	4	2	0	0	0	0	1	0	F	0
21	F	U	0	4	2	1	1	1	0	0	1	0	0	7	1	0	0	0	tcf sever, tcc minor grad 0, fractura cominutiva perete sinus max drept	1	0	F	0
50	M	R	0	0	2	1	0	0	0	0	1	0	0	4	2	1	0	0	diplopie+pareza ochi stang	1	0	F	0
8	M	R	0	1	8	1	0	0	0	0	1	0	0	4	2	0	0	0	0	1	0	F	0
37	M	U	0	0	2	1	1	1	0	1	1	2	3.4	4	2	0.1	0.1	1	ruptura de splina, soc hemoragic, hematom epicranian parietal	1	1	F	0
8	M	R	0	8	1	1	1	1	3.4	0	1	0	0	5.6	2	0	0	0	0	1	0	F	0
23	M	R	0	0	3	1	1	1	1	0	1	0	0	6	1	0	0	1	0	1	1	F	0
26	M	U	3	0	2	1	0	1	0	0	1	0	0	4.7	2	0	0	0	0	1	0	F	0
35	M	U	0	0	1	1	0	0	0	0	1	0	0	4	2	0	0	0	sinuzita maxilara stanga	1	0	F	0
10	M	R	0	1	8	1	1	0	0	0	1	0	0	4	2	1	0	0	0	1	0	F	0
33	M	U	0	0	7	0	0	0	0	0	1	0	0	4	2	1	0	0	0	1	0	F	0
7	F	U	0	0	2	1	1	1	4	0	1	0	0	5	2	1	0	0	osteita	1	0	F	0
22	M	R	0	3	1	1	0	0	0	0	1	0	0	4.6	2	0	0	0	0	1	0	F	0
17	M	R	0	3	2	1	1	1	4	0	1	0	0	5.6	2	0	0	1	0	1	4	F	0
37	M	U	0	0	1	1	0	0	0	1	1	1	6	4	2	0	0	0	0	1	0	F	0
56	M	U	0	0	1	1	0	0	0	0	1	0	0	4	2	1	0	0	0	1	0	F	0
52	M	R	0	0	7	1	0	1	0	1	1	1	2	4.7	2	0	0.1	1	0	1	1.2	F	0
23	M	U	0	0	1	0	0	0	0	0	1	0	0	4	2	0	0	0	0	1	0	F	0
46	M	U	0	0	8	1	0	1	0	0	1	0	0	4	2	0	0	0	0	1	0	F	0
26	M	R	0	0	1	0	1	1	0	0	1	0	0	5	2	0	0	0	0	1	0	F	0
25	M	U	0	ANALFABET	1	1	0	1	0	0	1	0	0	6	2	0	0	0	0	1	0	F	0
34	F	U	0	0	1	1	0	0	0	0	1	0	0	5	2	0	0	0	0	1	0	F	0
23	F	R	0	0	1	1	0	0	0	0	1	0	0	4	2	0	0	0	0	1	0	F	0
23	M	R	0	0	1	1	0	0	0	0	1	0	0	4	2	0	0	0	0	1	0	F	0
23	M	U	0	0	2	1	0	0	0	1	1	2	4.6	6	2	0	0.1	0	0	1	0	F	0
48	M	U	0	0	7	1	0	0	0	0	1	0	0	4.7	2	1	0	0	0	1	0	F	0
15	M	R	0	3	8	1	1	1	0	0	1	0	0	4	2	0	0	0	epistaxis anterior	1	0	F	0
31	M	R	6	0	8	1	0	0	0	1	1	2	3.4	6	2	1	0.1	1	0	1	1	F	0
38	M	U	0	0	7	1	1	1	4	1	1	1	2	6	2	1	1	0	0	1	0	F	0
23	F	R	0	0	2	1	1	1	3	1	1	1	2	6	2	1	1	1	0	1	4	F	0
65	M	R	4	0	1	0	0	0	0	0	1	0	0	4	2	0	0	0	0	1	0	F	0
50	M	U	0	0	1	1	0	0	0	0	1	0	0	4	2	0	0	0	0	1	0	F	0
17	M	R	0	3	4	1	0	0	0	0	1	0	0	5	2	0	0	0	0	1	0	F	0
24	M	U	3	0	4	1	0	0	0	0	1	0	0	4	2	1	0	0	0	1	0	F	0
40	M	U	0	2	1	1	0	0	0	0	1	0	0	4	2	0	0	0	0	1	0	F	0
22	M	R	0	2	1	1	0	0	0	0	1	0	0	2	2	0	0	0	0	1	0	F	0
53	M	R	0	2	7	1	1	1	0	0	1	0	0	4	2	0	0	0	0	1	0	F	0
21	F	U	0	2	1	1	0	0	0	0	1	0	0	4	2	0	0	0	0	1	0	F	0
21	M	U	0	0	1	1	0	0	0	0	1	0	0	4	2	0	0	0	chemozis	1	0	F	0
59	F	U	1	0	1	1	1	1	0	0	1	0	0	4	2	0	0	0	0	1	0	F	0
25	M	U	0	4	4	1	1	1	0	0	1	0	0	5	2	1	0	0	0	1	0	F	0
16	M	R	0	3	4	1	0	0	0	0	1	0	0	7	2	1	0	0	0	1	0	F	0
13	M	R	0	2	1	1	1	1	3	0	1	0	0	6	1	0	0	1	0	1	2.4	F	0
24	M	U	0	4	1	1	0	0	0	0	1	0	0	4	2	1	0	0	chemozis	1	0	F	0
40	M	R	0	0	7	0	0	0	0	0	1	0	0	5	2	0	0	0	fractura os frontal	1	0	F	0
41	M	U	0	0	2	1	1	1	0	0	1	0	0	2,3,4,5	2	0	0	0	0	1	0	F	0
31	M	U	0	0	7	1	0	0	0	0	1	0	0	4	2	0	0	0	0	1	0	F	0
21	M	U	0	4	1	1	0	0	0	0	1	0	0	5	2	1	0	0	0	1	0	F	0
50	M	R	4.6	0	1	1	1	0	3	0	1	0	0	6	2	0	0	1	0	1	1	F	0
53	F	U	0	0	1	0	0	0	0	0	1	0	0	4	1	0	0	0	hemosinus	1	0	F	0
42	M	U	0	0	1	0	0	0	0	0	1	0	0	4	2	0	0	0	0	1	0	F	0
33	F	R	0	0	3	1	0	0	0	0	1	0	0	4	2	0	0	0	0	1	0	F	0
26	M	U	0	0	3	1	1	1	0	1	1	2	2.4	5	2	1	0.1	1	0	1	1.2	F	0
63	M	R	0	0	7	1	0	1	0	0	1	0	0	5	2	0	0	0	0	1	0	F	0
17	M	U	0	3	1	1	0	0	0	0	1	0	0	4.7	2	0	0	0	edem retinian	1	0	f	0
71	M	R	0	0	2	1	1	1	3	0	1	0	0	5	2	1	0	0	0	1	0	F	0
44	M	U	0	0	1	1	1	0	0	0	1	0	0	5	2	0	0	0	chemozis	1	0	F	0
22	M	U	0	4	1	1	0	0	0	0	1	0	0	4	2	1	0	0	0	1	0	F	0
38	M	R	0	0	3	1	1	1	0	0	1	0	0	4	2	0	0	0	0	1	0	F	0
24	M	U	0	4	1	1	0	1	0	0	1	0	0	4	2	0	0	0	chemozis, epistaxis	1	0	F	0
21	M	U	0	4	1	0	0	0	0	0	1	0	0	5	2	0	0	0	0	1	0	F	0
18	M	R	0	0	7	1	1	1	4	0	1	0	0	6	2	0	0	1	0	1	4	F	0
32	M	U	0	0	1	0	0	0	0	0	1	0	0	4	2	0	0	0	0	1	0	F	0
36	M	U	0	0	1	1	0	1	0	0	1	0	0	4	2	0	0	0	chemozis	1	0	F	0
56	M	U	0	0	2	1	1	1	0	0	1	0	0	4	2	0	0	0	0	1	0	F	0
33	M	U	0	0	1	1	0	0	0	0	1	0	0	6.7	2	0	0	0	diplopie	1	4	F	0
75	M	U	1.2	0	7	1	0	1	1.4	0	1	0	0	6	1	0	0	0	0	1	0	F	0
27	M	U	0	0	1	0	1	0	0	0	1	0	0	4	2	0	0	0	0	1	0	F	0
47	M	U	0	0	1	1	1	1	0	1	1	2	3.6	4	2	0	0.1	1	chemozis	1	4	F	0
57	M	U	1	0	3	1	0	0	0	0	1	0	0	4	2	1	0	0	0	1	0	F	0
32	M	R	6	0	7	1	1	1	0	0	1	0	0	4	2	0	0	0	0	1	0	F	0
49	F	U	0	0	1	1	0	0	0	0	1	0	0	6	2	0	0	0	0	1	0	F	0
5	M	R	0	0	8	1	1	1	0	0	1	0	0	5.7	2	0	0	0	0	1	0	F	0
38	F	R	0	0	2	1	1	1	0	1	1	3	2,3,6	5	2	0	0	1	0	1	1	F	0
30	M	U	0	0	1	0	0	1	0	1	1	2	2.6	5	2	0	0.1	0	0	1	0	F	0
69	M	R	0	0	8	1	1	1	0	0	1	0	0	4.5	1.2	0	0	0	epistaxis	1	0	F	0
35	M	U	0	0	3	1	0	0	0	0	1	1	0	4	2	0	0	0	0	1	0	F	0
27	M	U	0	0	1	1	0	0	1	1	1	2	4.4	6	2	0	0	1	0	1	4	F	0
49	M	R	0	0	7	1	1	1	0	0	1	0	0	4	2	0	0	0	0	1	0	F	0
65	M	R	0	0	8	1	1	1	0	1	1	5	4	4	2	0	0.1	1	0	1	0	F	0
44	M	U	0	0	7	0	0	0	0	0	1	0	0	4	2	0	0	0	1	1	0	F	0
11	M	U	0	1	2	1	1	1	0	1	1	1	6	5	2	0	0	0	0	1	0	F	0
37	M	U	0	0	7	0	0	0	4	0	1	0	0	4.6	2	0	0	0	0	1	0	F	0
57	M	U	0	4	3	0	0	0	4	0	1	0	0	4.6	2	0	0	0	0	1	0	F	0
34	M	R	0	0	4	0	0	0	0	0	1	0	0	4	2	0	0	0	0	1	0	F	0
18	M	R	0	3	7	0	1	0	0	0	1	0	0	4	2	0	0	0	abcces genian	1	0	F	0
30	M	R	0	0	8	1	0	0	0	0	1	0	0	4	2	0	0	0	0	1	0	F	0
11	M	R	0	1	8	1	0	1	0	0	1	0	0	4	2	0	0	0	0	1	0	F	0
22	M	R	0	ANALFABET	3	1	1	1	0	0	1	0	0	4.5	2	0	0	0	0	1	0	F	0
71	F	R	2	0	7	1	0	1	0	0	1	0	0	4	2	0	0	0	0	1	0	F	0
23	M	R	0	0	7	1	1	1	0	1	1	2	3.3	4	2	0	0.1	0	0	1	0	F	0
52	M	U	1	0	1	0	0	0	0	0	1	0	0	4	2	0	0	0	0	1	0	F	0
37	M	U	2.6	0	1	1	1	1	0	1	1	2	5.8	5	1.2	0	0	0	0	1	0	F	0
49	M	R	0	0	1	1	0	0	0	0	1	0	0	4	2	0	0	0	0	1	0	F	0
60	M	R	0	0	7	1	0	1	0	0	1	0	0	4	2	1	0	0	luxatie artic mana dr	1	0	F	0
61	M	R	0	0	1	1	0	1	0	0	1	0	0	4	2	0	0	0	0	1	0	F	0
23	M	R	0	0	1	1	0	1	0	0	1	0	0	4	2	0	0	0	chemozis	1	0	F	0
66	M	R	0	0	1	1	1	1	0	0	1	0	0	2.4	2	0.1	0	0	contuzie toracica	1	0	F	0
24	M	U	0	0	2	1	0	0	0	1	1	2	3.4	5	2	0	0.1	1	fract metatarsiene	1	1	F	0
56	M	R	0	0	1	1	0	0	0	0	1	0	0	4	2	0	0	0	0	1	0	F	0
73	M	R	0	0	7	1	1	1	0	0	1	0	0	5	2	0	0	0	fract col metacarpian	1	0	F	0
54	M	R	0	0	3	1	1	1	0	0	1	0	0	4	2	0	0	0	0	1	0	F	0
66	M	U	0	0	1	1	1	1	0	0	1	0	0	5.8	1.2	0	0	0	0	1	0	F	0
21	M	U	0	0	1	1	1	1	3	0	1	0	0	5	2	1	0	0	0	1	0	F	0
29	M	U	0	3	1	1	1	1	2	1	1	2	3.4	4	2	1	0.1	1	0	1	3	N	1
22	M	U	0	4	1	1	0	0	0	0	1	0	0	4.5	2	0	0	0	0	1	0	F	0
23	M	R	0	0	1	1	0	1	3	0	1	0	0	4	2	0	0	0	0	1	0	F	0
25	M	U	6	0	1	0	0	0	0	0	1	0	0	4	2	0	0	0	0	1	0	F	0
35	M	U	0	3	4	0	0	0	0	0	1	0	0	5	2	0	0	0	0	1	0	F	0
22	M	R	0	ANALFABET	7	1	0	1	0	0	1	0	0	4	2	0	0	0	0	1	0	F	0
32	M	U	0	2	1	1	1	1	0	1	1	1	4	5	2	1	0	1	0	1	1	F	0
22	M	U	0	3	1	0	0	0	0	0	1	0	0	4	2	0	0	0	0	1	0	F	0
15	F	U	0	2	8	1	1	1	1.3	0	1	0	0	4.6	1.2	0	0	0	0	1	0	F	0
40	M	U	4	4	1	1	0	0	0	0	1	0	0	4	2	0	0	0	0	1	0	F	0
27	M	R	0	2	1	0	0	0	0	0	1	0	0	5	2	0	0	0	hemosinus	1	0	F	0
45	M	U	0	4	2	1	0	1	0	0	1	0	0	2.5	2	0	0	0	fract femur + humerus	1	0	F	0
30	M	R	0	2	2	0	0	0	0	0	1	0	0	4	2	0	0	0	0	1	0	F	0
31	M	R	0	2	2	1	1	1	0	1	1	2	2.6	4	2	0	0.1	1	fract femur	1	4	F	0
50	M	U	3	4	1	0	0	0	0	0	1	0	0	4	2	0	0	0	0	1	0	F	0
18	M	R	0	2	1	0	0	0	3	0	1	0	0	6	2	0	0	0	0	1	0	F	0
21	M	R	0	4	1	1	1	0	0	1	1	1	4	5	2	0.1	0	1	0	1	0	F	0
23	M	R	0	2	1	1	0	0	0	0	1	0	0	4	2	1	0	0	0	1	0	F	0
47	M	R	2	3	1	1	0	0	0	1	1	2	3.6	4	2	0	0.1	1	0	1	1	F	0
40	M	R	0	0	2	1	0	1	0	0	1	0	0	4	2	0	0	0	0	1	0	F	0
21	M	R	0	2	3	1	1	1	0	0	1	0	0	6	1	0	0	0	corpi straini orali	1	0	F	0
48	M	U	0	0	1	1	1	1	0	0	1	0	0	4.5	1.2	0	0	0	epistaxis	1	0	F	0
24	M	R	0	0	1	0	0	0	0	0	1	0	0	4	2	1	0	0	0	1	0	F	0
40	M	U	0	3	2	1	1	1	0	1	1	2	2.4	4	2	0	0.1	0	0	1	0	F	0
22	M	U	0	0	3	1	1	1	0	0	1	0	0	4	2	0	0	0	0	1	0	F	0
17	M	U	0	3	4	1	0	0	0	0	1	0	0	6	2	0	0	0	0	1	0	F	0
33	M	R	0	0	3	1	1	0	0	0	1	0	0	4	2	0	0	0	0	1	0	F	0
28	M	R	0	0	4	0	0	0	0	1	1	1	8	4	2	0.1	0	0	0	1	0	F	0
22	M	R	0	3	2	0	0	0	0	0	1	0	0	4	2	0	0	0	0	1	0	F	0
29	F	U	0	3	2	1	1	1	1,3,4	0	1	0	0	6	1	0	0	1	0	1	1	F	0
20	M	U	0	3	2	0	0	0	0	0	1	0	0	4	2	1	0	0	0	1	0	F	0
36	M	U	0	0	4	0	0	0	0	0	1	0	0	4	2	0	0	0	0	1	0	F	0
29	M	U	0	ANALFABET	1	1	0	0	0	0	1	0	0	4	2	0	0	0	0	1	0	F	0
31	M	R	0	2	1	0	0	0	0	0	1	0	0	4	2	0	0	0	0	1	0	F	0
24	M	U	0	3	2	1	0	0	0	1	1	1	8	4	2	0.1	0	0	0	1	0	F	0
46	M	R	0	0	7	1	1	1	4	0	1	0	0	5	2	0	0	0	0	1	0	F	0
22	M	R	0	2	1	1	0	1	0	0	1	0	0	5	2	1	0	0	0	1	0	F	0
28	M	U	0	0	1	1	1	1	0	0	1	0	0	4,6,7	2	0.1	0	0	0	1	0	F	0
49	F	U	0	0	7	0	0	0	0	0	1	0	0	4	2	0	0	0	0	1	0	F	0
14	F	R	0	2	7	0	0	0	0	0	1	0	0	4	2	0	0	0	0	1	0	F	0
20	M	U	0	3	1	1	1	1	0	1	1	1	3	4	2	0	0.1	1	0	1	1	F	0
34	M	R	0	3	1	0	0	0	0	0	1	0	0	4	2	0	0	0	0	1	0	F	0
50	M	U	0	2	4	0	0	0	0	0	1	0	0	4	2	0	0	0	0	1	0	F	0
34	M	R	0	2	7	1	0	1	0	0	1	0	0	4	2	0	0	0	0	1	0	F	0
30	M	U	0	4	4	0	0	0	0	0	1	0	0	5	2	0	0	0	0	1	0	F	0
20	M	U	0	1	1	0	0	0	0	0	1	0	0	4	2	0	0	0	0	1	0	F	0
18	M	U	0	3	1	1	0	0	0	0	1	0	0	4	2	1	0	0	0	1	0	F	0
61	M	U	0	2	1	1	0	0	0	0	1	0	0	4	2	0	0	0	0	1	0	F	0
52	M	R	1	2	1	1	0	0	0	0	1	0	0	4	2	0	0	0	0	1	0	F	0
43	M	R	0	2	7	0	0	0	0	0	1	0	0	5	2	0	0	0	0	1	0	F	0
22	M	R	0	0	3	1	0	0	0	0	1	0	0	4	2	0	0	0	0	1	0	F	0
50	M	U	0	1	1	1	0	1	0	0	1	0	0	4	2	0	0	0	contuzie cerebrala si abdominala	1	0	F	0
20	M	R	0	2	1	0	0	0	4	0	1	0	0	6	2	0	0	0	0	1	0	F	0
52	M	U	0	3	2	1	1	1	0	0	1	0	0	4.5	2	0	0	0	fract os frontal	1	0	F	0
59	M	R	0	2	1	1	0	0	0	0	1	0	0	4	2	1	0	0	0	1	0	F	0
54	M	U	0	1	8	1	0	0	0	0	1	0	0	4	2	0	0	0	0	1	0	F	0
10	M	U	0	1	7	1	1	1	0	1	1	1	6	5	1.2	0	0	0	fractura mentoniera incompleta	1	0	F	0
62	M	U	1,2,4	0	7	1	0	0	0	0	1	0	0	4	2	0	0	0	0	1	0	F	0
38	M	R	0	0	3	1	1	1	0	0	1	0	0	5	2	0	0	0	0	1	0	F	0
36	M	R	0	2	7	1	0	0	0	0	1	0	0	4	2	0	0	0	0	1	0	F	0
28	M	U	0	4	4	1	0	0	0	0	1	0	0	4	2	0	0	0	0	1	0	F	0
12	M	U	0	1	7	1	1	0	3	0	1	0	0	6	1	0	0	0	0	1	0	F	0
55	M	R	0	0	5	1	0	1	0	0	1	0	0	4	2	0	0	0	hemoragie subarahnoidiana, edem cerebral	1	0	F	0
45	M	U	1	0	4	0	0	0	0	0	1	0	0	4.8	2	0	0	0	0	1	0	F	0
46	M	R	0	2	1	1	0	0	0	0	1	0	0	4	2	0	0	0	0	1	0	F	0
31	M	U	0	3	1	1	0	0	0	0	1	0	0	4	2	0	0	0	0	1	0	F	0
65	M	R	0	2	3	0	0	0	0	0	1	0	0	4	2	0	0	0	0	1	0	F	0
23	M	U	0	2	1	1	1	1	0	0	1	0	0	5	2	0	0	0	0	1	0	F	0
18	M	R	0	2	1	0	1	1	0	0	1	0	0	6	2	0	0	1	0	1	4	F	0
42	M	R	0	2	1	1	0	0	0	0	1	0	0	4	2	0	0	0	hemoragie subconjunctivala ochi stg	1	0	F	0
18	M	R	0	3	7	0	0	0	0	0	1	0	0	1	2	0	0	0	0	1	0	F	0
27	M	U	0	0	1	0	1	0	0	0	1	0	0	5	2	0	0	0	0	1	0	F	0
23	M	R	4	2	1	1	0	0	0	0	1	0	0	4	2	1	0	0	0	1	0	F	0
28	M	R	0	2	1	1	1	1	1	0	1	0	0	4	2	1	0	0	0	1	0	F	0
23	M	U	0	4	4	0	0	0	0	0	1	0	0	5	2	0	0	0	fractura consolidata vicios veche de 2 ani ce a condus la o formatiune tumorala maligna	1	0	0	form tumorala
38	M	U	0	3	7	1	1	1	0	1	1	COMINUTIVA	5	5	2	0	0	0	0	1	0	F	0
23	M	R	0	2	1	1	0	0	0	0	1	0	0	5	2	1	0	0	0	1	0	F	0
26	M	R	0	2	4	1	0	0	0	0	1	0	0	5	2	1	0	0	0	1	0	F	0
38	M	U	0	0	1	1	1	1	1,2,4	0	1	0	0	4,5,7,8	2	0	0	0	0	1	0	F	0
15	M	U	0	2	1	1	0	0	0	1	1	2	4.6	4.5	2	0.1	0	1	0	1	1	F	0
35	M	R	0	0	1	1	0	0	0	1	1	1	6	5	2	0	0	0	0	1	0	F	0
36	M	R	0	3	1	1	1	1	0	0	1	0	0	5	2	0	0	0	0	1	0	F	0
21	M	U	0	3	1	1	0	0	0	0	1	0	0	4	2	1	0	0	0	1	0	F	0
16	M	U	0	2	1	1	1	1	0	0	1	0	0	5	2	0	0	0	0	1	0	F	0
26	M	R	0	2	3	1	1	1	0	0	1	0	0	3,5,7	2	0.1	0	0	pierdere vedere ochi dr	1	0	F	0
31	M	R	0	0	2	1	1	1	0	0	1	0	0	4	2	1	0	0	fract metacarpian 5	1	0	F	0
18	F	U	0	3	2	1	0	1	0	1	1	3	2,6,6	2,4,7	2	0.1	0.1	1	0	1	0	N	2(7)
8	M	U	0	1	2	1	1	1	0	1	1	2	2.4	4	2	0	0.1	1	0	1	1	F	0
34	M	R	0	2	3	1	0	1	3	0	1	0	0	6	2	0	0	0	0	1	0	F	0
51	M	R	0	3	1	1	0	1	0	0	1	0	0	5	2	0	0	0	0	1	0	F	0
22	M	U	0	3	1	1	0	0	0	0	1	0	0	4	2	0	0	0	0	1	0	F	0
16	F	U	0	2	2	1	1	1	4	1	1	1	9	5	2	0	0	1	0	1	4	F	0
23	M	U	0	3	1	1	0	0	0	0	1	0	0	4	2	1	0	0	0	1	0	F	0
26	M	R	0	1	1	1	0	0	0	0	1	0	0	5	2	1	0	0	0	1	0	F	0
28	M	U	0	2	1	1	0	1	0	0	1	0	0	5	2	1	0	0	0	1	0	F	0
22	M	U	0	3	3	1	0	0	0	0	1	0	0	5	2	1	0	0	fract vicios consolidata, hemangiom al regiunii nazale	1	0	F	0
13	M	R	0	2	2	0	0	0	0	0	1	0	0	6	2	0	0	1	0	1	4	F	0
27	M	U	0	0	7	1	0	1	0	0	1	0	0	4	2	0	0	0	fract baza craniu, otoragie, chemozis, pareza faciala	1	0	F	0
41	M	U	0	2	1	1	1	1	0	0	1	0	0	4	2	1	0	0	0	1	0	F	0
41	M	R	0	0	7	1	1	1	0	0	1	0	0	4.7	1.2	0	0	0	0	1	0	F	0
34	M	R	0	0	1	0	0	0	0	0	1	0	0	4	2	0	0	0	0	1	0	F	0
36	M	R	0	2	7	1	0	1	0	1	1	1	8	4	2	1	0	0	0	1	0	F	0
74	F	U	0	2	1	1	0	0	0	0	1	0	0	4	2	1	0	0	0	1	0	F	0
20	M	U	0	1	8	1	1	1	4	0	1	0	0	6	2	0	0	0	0	1	0	F	0
52	M	U	2.4	0	7	1	0	0	0	0	1	0	0	4.8	1.2	0	0	0	0	1	0	F	0
23	M	U	0	0	1	1	1	1	0	0	1	0	0	6,7,8	2	0.1	0	0	hemosinus	1	0	F	0
22	F	U	0	0	1	1	1	1	0	0	1	0	0	5.7	1.2	0	0	0	0	1	0	F	0
20	M	U	0	3	4	1	0	0	0	0	1	0	0	4	2	0	0	0	0	1	0	F	0
37	M	U	0	0	3	1	0	0	0	0	1	0	0	4,7,8	2	0	0	0	0	1	0	F	0
35	M	U	0	0	1	1	0	1	0	0	1	0	0	4.8	2	0	0	0	parestezie cutanata	1	0	F	0
53	M	R	0	0	1	1	0	0	0	0	1	0	0	4	2	0	0	0	0	1	0	F	0
33	M	U	0	4	1	1	0	1	0	0	1	0	0	4.5	2	0	0	0	0	1	0	F	0
38	F	U	0	0	2	1	0	1	0	0	1	0	0	4	2	1	0	0	0	1	0	F	0
46	M	R	0	0	3	1	1	0	0	0	1	0	0	4.8	1.2	0	0	0	0	1	0	F	0
22	M	R	0	0	1	1	0	1	0	0	1	0	0	7.8	1.2	0	0	0	hemoragie, leziuni nv V, ectropion	1	0	F	0
29	M	R	0	1	1.9	1	0	0	0	1	1	1	3	4	2	0	0.1	1	chist radicular gigant 4.7	1	1.3	F	0
39	M	U	0	0	7	0	1	1	0	0	1	0	0	4.8	1.2	0	0	0	0	1	0	F	0
41	M	R	0	0	1	1	1	1	0	0	1	0	0	4,5,8	1.2	0.1	0	0	fisura os occipital	1	0	F	0
32	M	U	0	0	1	1	1	1	0	0	1	0	0	4.8	1.2	0.1	0	0	0	1	0	F	0
20	M	R	0	0	1	1	0	0	0	0	1	0	0	5	2	0	0	0	0	1	0	F	0
22	F	U	0	3	7	1	0	1	0	0	1	0	0	5	2	0	0	0	0	1	0	F	0
31	M	U	3	4	1	1	0	1	0	1	1	3	3,6,8	2.5	2	0.1	0.1	1	epistaxis	1	4	F	0
19	M	U	0	0	1	1	0	0	0	0	1	0	0	4	2	0	0	0	0	1	0	F	0
23	M	R	0	1	1	1	0	1	0	1	1	2	4.8	4.8	1.2	0.1	0.1	0	0	1	0	F	0
28	M	U	0	3	7	1	1	1	0	1	1	2	3.6	LAMA LAT APOFIZ PTERIG	2	0.1	0.1	1	0	1	4	F	0
14	M	R	0	2	8	1	1	1	3	0	1	0	0	6	1	0	0	0	1	1	0	F	0
24	M	U	0	3	1	1	0	0	0	0	1	0	0	5	2	0	0	0	0	1	0	F	0
36	M	R	0	2	1	1	1	1	0	0	1	0	0	4.5	2	0	0	0	0	1	0	F	0
59	M	R	0	0	7	1	1	1	0	0	1	0	0	3,4,5,8	1.2	0	0	0	0	1	0	F	0
18	M	R	3	0	1	0	0	0	0	0	2	2	3.4	0	2	0	0.1	1	0	1	0	F	0
41	M	R	0	0	1	0	0	0	0	1	0	1	3	0	2	0	1	1	0	1.2	1	F	0
17	M	R	0	3	7	0	0	0	0	1	0	2	3.6	0	2	0	0.1	1	osteita in focar	1.3	0	F	0
54	F	R	1		1	0	0	0	0	1	0	1	4	0	2	0	0	0	fract stern	2	0	F	0
19	M	U	0	3	1	0	0	0	0	1	0	1	4	0	2	0	0	1	0	2	4	F	0
23	F	U	7	3	1	0	0	0	0	1	0	2	3.4	0	2	0	0.1	1	0	2	1	F	0
23	M	U	0	0	2	1	0	0	0	1	0	1	3	0	2	0	1	0	fract humerus si femur stang	2	0	F	0
70	M	R	0	0	7	0	1	1	0	1	0	1	4	0	2	0	0	0	0	2	0	F	0
66	M	U	7	0	7	0	0	0	0	1	0	2	3.3	0	2	0	1	0	placute osteosinteza vechi de 10 ani	2	0	F	0
23	M	R	0	2	1	0	1	1	0	1	0	2	3.4	0	2	0	0.1	1	0	2	1	F	0
45	M	R	0	2	8	0	0	0	0	1	0	2	3.6	0	2	0	0.1	1	abces perimandibular extern	2	1	F	0
44	M	U	4	0	2	1	1	1	1	1	0	1	3	0	2	0	1	0	0	2	0	F	0
14	M	U	0	2	1	0	0	0	0	1	0	1	2	0	2	0	1	1	0	2	4	F	0
35	F	R	0	2	1	1	1	0	0	1	0	2	2.3	0	2	0	1	0	0	2	0	F	0
33	M	R	0	2	2	0	0	0	0	1	0	2	3.3	0	2	0	1	0	fract femur	2	0	F	0
42	M	R	0	0	1	0	0	0	0	1	0	1	4	0	2	0	0	1	0	2	1	F	0
21	M	U	0	3	1	0	0	0	0	1	0	1	4	0	2	0	0	1	fract vicios consolidata umf sibiu	2	1	F	0
34	M	R	0	0	1	0	1	0	0	1	0	1	4	0	2	0	0	0	0	2	0	F	0
42	M	R	0	2	7	0	0	0	0	1	0	1	4	0	2	0	0	1	traumatism toracic	2	1	F	0
64	M	U	0	2	1	1	0	1	0	1	0	1	4	0	2	0	0	1	fract costale	2	1	F	0
69	M	R	0	2	7	1	0	1	0	1	0	1	3	0	2	0	1	0	contuzie cerebrala	2	0	F	0
41	M	R	0		3	1	0	0	0	0	1	0	0	4	2	1	0	0	0	2	0	F	0
21	F	U	1	4	7	1	1	1	0	0	1	0	0	4	2	1	0	0	0	2	0	F	0
70	M	U			7	1	0	0	0	1	1	1	6	4	2	0	0	0	0	2	0	F	0
27	M	R	0	1	1	1	0	0	1	0	1	0	0	4	2	0	0	0	0	2	0	F	0
28	F	U			7	1	0	1	0	0	1	0	0	4	2	0	0	0	0	2	0	F	0
49	M	R	0	0	8	1	1	1	1.3	1	1	1	4	1	1.2	1	0.1	1	stare ebrietate	2	1	F	0
49	M	R	0	0	7	1	1	1	2	0	1	0	0	2	2	0	0	1	0	2	1	N	5
26	M	R	0	3	2	1	0	0	0	0	1	0	0	3.4	2	0	0	0	0	2	0	F	0
25	M	R	0	0	2(TREN)	1	1	1	1,2,3,4	1	1	2	3.3	6	1.2	0	0.1	1	0	2	1	F	0
63	M	U	0	3	2	0	0	0	0	0	1	0	0	4	2	0	0	0	0	2	0	F	0
29	M	U	0	4	1	0	0	0	0	0	1	0	0	4	2	0	0	0	0	2	0	F	0
19	M	U	0	2	1	1	0	0	0	0	1	0	0	4	2	0	0	0	0	2	0	F	0
55	M	U	4	4	4	1	0	0	0	0	1	0	0	4	2	1	0	0	diplopie	2	0	F	0
53	M	U	0	0	2	1	1	1	0	1	1	3	2,4,8	2,4,5	2	0	0.1	0	fract proces transvers C7	2	0	F	0
17	M	U	0	3	1	1	0	0	0	0	1	0	0	4	2	1	0	0	0	2	0	F	0
48	M	U	0	0	7	1	0	1	0	0	1	0	0	7	2	1	0	0	chemozis, hemosinus	2	0	F	0
56	M	R	0	0	1	1	1	1	0	0	1	0	0	4,5,7	2	1	0	0	ptoza palpebrala, eroziuni de cornee	2	0	F	0
49	M	R	0	1	1	1	0	1	0	0	1	0	0	4,5,7,8	2	0	0	0	fract cominutiva omoplat drept	2	0	F	0
56	M	R	0	0	8	1	1	1	0	0	1	0	0	4	2	1	2	0	contuzie glob ocular si pleoapa	2	0	F	0
43	M	R	0	3	3	1	1	1	0	0	1	0	0	1	1	0	0	0	hemoragie	2	0	F	0
54	M	R			1	0	0	0	0	1	0	2	3	0	2	0	1	0		3	0	F	0
39	M	R	0	2	1	0	0	0	0	1	0	2	3	0	2	0	1	0	edentatie totala	3	0	F	0
63	M	R	1.2	0	8	0	0	0	0	1	0	1	5	0	2	0	0	0	0	3	0	F	0
69	M	R	1	0	7	0	0	0	0	1	0	1	2	0	2	0	1	0	plaga mentoniera suturata	3	0	F	0
6	M	R	0	0	7	0	0	0	0	1	0	1	3	0	2	0	1	0	0	3	0	F	0
68	F	R	0	0	8	0	0	0	0	1	0	2	2.6	0	2	0	0.1	0	0	3	0	F	0
38	M	U	0	3	7	1	0	1	0	1	0	1	2	0	2	0	1	0	0	3	0	F	0
63	M	R	0	2	5	1	1	1	0	1	0	1	4	0	2	0	0	0	fract femur drept	3	0	F	0
6	M	U	0	0	7	1	1	1	0	1	0	2	2.3	0	2	0	1	1	0	3	4	F	0
31	M	R	0	0	1	0	0	0	0	1	0	1	4	0	2	0	0	1	osteita	3	3	F	0
74	M	R	0	0	3	0	0	0	0	1	0	1	3	0	2	0	1	0	0	3	0	F	0
74	M	R	5	1	7	1	0	1	0	1	0	1	2	0	2	0	1	1	0	3	1	F	0
83	M	R	0	0	3	0	1	1	0	1	0	3	2,6,6	0	2	0	0	0	arsuri gr II	3	0	F	0
50	M	R	2	0	1	0	0	0	0	1	0	1	4	0	2	0	0	1	0	3	1	F	0
60	M	R	0	0	1	1	1	1	0	1	0	2	3.6	0	2	0	0.1	0	0	3	0	F	0
28	M	U	0	0	1	1	1	0	0	1	0	1	3	0	2	0	1	1	0	3	1	F	0
68	F	R	0	0	3	0	0	0	0	1	0	2	3.6	0	2	0	0.1	1	0	3	0	F	0
40	M	U	0	0	1	0	0	0	0	1	0	1	2	0	2	0	1	1	0	3	1	F	0
67	M	R	0	0	8	1	1	1	4	1	0	1	9	0	1	0	0	1	0	3	1	F	0
50	M	R	6	0	1	0	0	0	0	1	0	2	2.4	0	2	0	0.1	1	0	3	1	F	0
57	M	U	0	4	1	1	0	1	0	1	0	1	4	0	2	0	0	0	0	3	0	F	0
36	M	U	0	0	7	0	0	0	0	1	0	2	2.6	0	2	0	0.1	1	0	3	1	F	0
22	M	U	0	0	1	0	0	0	2	1	0	1	4	0	2	1	0	1	osteita in focar	3	1.3	F	0
50	M	U	0	0	7	0	0	0	0	1	0	2	3.4	0	2	0	0.1	1	osteita in focar	3	1.3	F	0
60	M	R	0	0	7	1	1	1	0	1	0	3	3,6,9	0	1.2	0	0.1	1	0	3	1	F	0
64	M	R	0	0	8	1	0	1	0	1	0	2	3.6	0	2	0.1	0.1	0	0	3	0	F	0
35	M	U	0	0	8	0	0	0	0	1	0	2	3.3	0	2	0	1	1	0	3	1	F	0
47	M	U	0	0	6	0	0	0	0	1	0	1	3	0	2	0	1	0	0	3	0	F	0
46	M	U	0	0	1	0	0	0	0	1	0	1	2	0	2	0	1	1	0	3	4	F	0
59	M	R	4	2	1	1	0	0	0	1	0	2	2.4	0	2	0	0.1	1	0	3	1	F	0
72	M	R	0	2	7	0	0	0	0	1	0	1	4	0	2	0	0	0	fract costala, fisura sternala	3	0	F	0
39	M	U	1	2	1	0	0	0	0	1	0	2	3.4	0	2	0	0.1	1	0	3	1	F	0
64	F	R	1	1	1	0	0	0	0	1	0	1	3	0	2	0	1	1	0	3	0	F	0
69	M	U	0	1	7	1	0	1	0	1	0	2	3.6	0	2	0	0.1	0	contuzie toracica	3	0	F	0
30	M	R	0	2	1	0	0	0	0	1	0	1	4	0	2	0	0	1	0	3	1	F	0
46	M	U	0	3	7	0	0	0	0	1	0	2	2.4	0	2	0	0.1	1	0	3	4	F	0
73	M	U	0	1	7	0	0	0	0	1	0	1	4	0	2	1	0	0	0	3	0	F	0
74	M	R	0	0	7	0	0	0	0	1	0	1	4	0	2	0	0	0	0	3	0	F	0
65	M	R	0	1	1	0	0	0	0	1	0	1	2	0	2	0	1	0	0	3	0	F	0
8	M	R	0	1	7	1	0	1	3	1	0	1	6	0	2	0	0	0	0	3	0	F	0
9	M	R	0	1	7	0	1	1	0	1	0	1	3	0	2	0	1	0	0	3	0	F	0
56	M	R	0	ANALFABET	1	0	0	0	0	1	0	1	4	0	2	0	0	1	osteita	3	3.4	F	0
52	M	R	0	3	3	0	0	0	0	1	0	2	2.4	0	2	0	0.1	0	0	3	0	F	0
57	M	U	0	2	1	0	0	0	0	1	0	1	3	0	2	0	1	0	0	3	0	F	0
56	M	U	0	3	1	0	0	0	0	1	0	2	4.6	0	2	0	0	0	0	3	0	F	0
49	M	R	1,4,6	2	1	0	0	0	0	1	0	1	3	0	2	0	1	1	0	3	1	F	0
62	M	R	0	3	8	1	1	1	0	1	0	2	3.3	0	2	0	1	0	0	3	0	F	0
48	F	R	0	2	1	1	0	1	0	1	0	1	3	0	2	1	0	0	0	3	0	F	0
54	M	U	0	2	3	0	0	1	0	1	0	1	2	0	2	0	1	1	0	3	3.4	N	1
51	M	U	0	2	7	1	0	1	0	1	0	1	6	0	2	0	0	0	0	3	0	F	0
40	M	U	0	0	1	0	0	0	4	1	0	COMINUTIVA	3	0	2	0	1	0	0	3	0	F	0
64	M	U	0	0	1	0	0	0	0	1	1	2	2.6	4	2	0	0.1	0	0	3	0	F	0
49	M	U	edentatie totala	2	3	0	0	0	0	1	0	1	4	0	2	0	1	0	0	4	0	F	0
21	M	U	0	4	2	0	0	0	0	1	0	2	1.4	0	2	1	0.1	1	fractura femur dr redusa, asimetrie faciala datorita fracturii	4	1	F	0
14	M	U	0	2	1	0	0	0	0	1	0	1	6	0	2	1	0	0	0	4	0	F	0
28	M	R	0	0	1	0	0	0	0	1	0	2	2.3	0	2	1	1	1	0	4	0	F	0
52	M	R	0	0	5	0	0	0	0	1	0	1	3	0	2	1	1	1	TcC, fracturi cost	4	1	F	0
48	M	R	0	0	1	0	0	0	0	1	0	2	2.4	0	2	0	0.1	1	0	4	1	F	0
9	M	R	6	0	8	1	1	1	0	1	0	1	3	0	2	0	1	0	fract calota craniana parieto-temp	4	0	F	0
52	M	U	0	0	1	0	0	0	0	1	0	1	3	0	2	1	1	0	0	4	0	F	0
42	M	R	0	0	1	0	0	0	0	1	0	2	2.5	0	2	0	0.1	1	0	4	4	F	0
55	M	R	0	0	8	1	0	0	0	1	0	1	6	0	2	0	0	0	0	4	0	F	0
57	M	R	2	0	1	0	0	0	0	1	0	2	3.4	0	2	0	0.1	1	osteita	4	1	F	0
63	M	U	1.2	0	1	0	0	0	0	1	0	1	4	0	2	0	0	0	0	4	0	F	0
12	M	U	0	1	7	1	0	1	0	1	0	4	2,5,6	0	2	1	0.1	0	0	4	0	F	0
21	M	R	0	0	1	0	0	1	1.3	1	0	2	2.6	0	2	0	0.1	0	0	4	0	F	0
35	M	R	4	2	1	0	0	0	0	1	0	2	2.3	0	2	0	1	1	0	4	1	F	0
40	F	U	0	0	1	0	0	0	0	1	0	2	3.6	0	2	0	0.1	0	0	4	0	F	0
36	F	R	0	0	7	0	0	0	0	1	0	2	1.3	0	2	0	1	1	0	4	1	F	0
24	M	R	0	0	5	0	1	1	0	1	0	2	1.3	0	2	0	1	1	0	4	1	F	0
70	M	R	0	0	1	1	1	1	0	1	0	2	1.3	0	2	1	1	1	fractura parietala	4	1	F	0
57	M	R	0	4	1	0	0	0	0	1	0	2	2.4	0	2	0	0.1	1	0	4	1.2	F	0
5	M	R	0	0	8	0	0	0	0	1	0	1	2	0	2	0	1	1	0	4	4	F	0
43	M	R	0	0	1	1	1	0	0	1	0	1	2	0	2	0	1	1	0	4	1.2	F	0
28	M	U	0	0	1.9	0	0	0	0	1	0	2	3.3	0	2	0	1	0	parodontopatie+TB mandibula+chist	4	0	N	2
55	M	R	0	0	3	0	0	0	0	1	0	2	3.5	0	2	0	0.1	1	contuzie cervicala	4	1	F	0
61	M	R	0	0	1	1	0	0	0	1	0	2	2.4	0	2	0	0.1	1	0	4	1	F	0
30	M	R	0	0	2	0	0	0	0	1	0	3	3,3,6	0	2	0	0.1	1	fract humerus	4	1	F	0
18	M	U	0	3	7	0	0	0	0	1	0	3	3,6,8	0	2	0	0.1	1	otoragie dr	4	1	F	0
40	M	U	0	3	1	1	1	1	0	1	0	2	3.3	0	2	1	1	1	0	4	1.4	F	0
33	M	R	6	0	1	1	1	1	0	1	0	1	4	0	2	0	0	1	fractura unghi mandib veche si vicios consolidata	4	1	F	0
28	M	U	0	3	1	0	1	0	0	1	0	1	4	0	2	1	0	1	0	4	4	F	0
15	M	R	4	2	1	0	0	0	0	1	0	2	3.4	0	2	0	0.1	1	0	4	1	F	0
22	M	U	0	3	1	0	0	0	0	1	0	2	4.4	0	2	0	0	1	0	4	1	F	0
26	M	U	0	3	3	0	0	0	0	1	0	2	2.6	0	2	0	0.1	1	0	4	4	F	0
29	M	U	0	2	1	0	0	0	0	1	0	2	4.6	0	2	0	0	1	osteita, subcondiliana vicios consolidata	4	4	F	0
20	M	R	0	0	2	1	1	1	0	1	0	COMINUTIVA	2.5	0	2	0	0.1	1	0	4	4	F	0
41	M	R	0	0	1	0	0	0	0	1	0	1	4	0	2	0	0	1	0	4	1	F	0
23	M	U	0	4	1	0	0	0	0	1	0	2	1.6	0	2	0	0.1	1	0	4	0	F	0
47	M	R	4	3	1	0	0	0	0	1	0	2	3.4	0	2	0	0.1	0	0	4	0	F	0
19	M	U	0	2	1	0	0	0	0	1	0	2	2.4	0	2	0	0.1	1	0	4	0	F	0
71	M	R	1	1	1	0	0	0	0	1	0	1	6	0	2	0	0	0	0	4	0	F	0
20	M	U	0	0	1	0	0	0	0	1	0	2	3.4	0	2	0	0.1	1	0	4	1.4	F	0
14	M	U	0	1	4	1	0	0	0	1	0	1	3	0	2	0	1	1	0	4	0	F	0
35	M	U	0	3	1	0	0	0	0	1	0	2	2.6	0	2	0	0.1	1	0	4	0
34	M	U	0	3	1	0	0	0	0	1	0	2	2.4	0	2	0	0.1	1	0	4	0
19	M	U	0	3	1	0	0	0	0	1	0	2	2.6	0	2	0.1	0.1	1	0	4	2	F	0
47	M	R	0	3	7	0	0	0	0	1	0	2	2.6	0	2	0	0.1	1	0	4	1	F	0
55	M	U	0	2	1	1	0	0	0	1	0	2	3.4	0	2	0	0.1	1	0	4	0	F	0
21	M	R	0	2	1	0	0	0	0	1	0	2	2.4	0	2	0	0.1	1	0	4	4	F	0
41	M	R	0	2	1	0	0	0	0	1	0	2	3.6	0	2	0.1	0.1	1	0	4	1	F	0
26	M	R	0	2	3	0	0	0	0	1	0	1	2	0	2	0	1	1	0	4	0	F	0
20	M	U	0	1	1	0	0	0	0	1	0	2	2.4	0	2	0	0.1	1	0	4	1	F	0
37	M	U	0	0	7	0	0	0	0	1	0	2	3.6	0	2	0.1	0	0	0	4	0	F	0
36	M	R	1	0	1	1	0	1	4	1	0	2	2.6	0	2	0	0.1	0	pneumotorax operat, contuzie toracica	4	0	F	0
26	M	R	0	4	1	1	0	1	0	1	0	1	2	0	2	0	1	1	contuzie ATM dr	4	4	F	0
38	M	U	0	2	1	1	0	0	0	1	0	2	3.6	0	2	1	0.1	1	0	4	1	F	0
35	M	R	0	2	1	1	0	1	3.4	1	0	1	3	0	2	1	1	1	0	4	0	F	0
25	F	U	0	2	1	1	0	0	0	1	0	1	4	0	2	0	0	1	sectionarea nv alv inf	4	1	F	0
25	M	U	0	3	2	1	0	0	2	0	1	0	0	3	2	0	1	1	epistaxis entorsa coloana cervicala	4	1	F	0
17	F	U	0	3	2	1	1	1	0	1	1	1	3	3,4,5	2	1	1.2	1	fract humerus drept; fract ischeo-pelviana; dilacerare cerebrala post-traumatica; fract col cervicala	4	1	N	0
59	F	U	0		2	1	1	1	0	0	1	0	0	3,4,5	1.2	0	0.1	0	fractura apofiza montanta a osului maxilar	4	0	F	0
68	M	R	0	0	7	1	1	1	0	1	1	2	2.6	4	2	1	0.1	1	0	4	0	F	0
34	M	U	0	0	1	0	0	0	0	0	1	0	0	3	2	1	0	0	0	4	0	F	0
25	M	U	0	2	3	0	1	0	0	0	1	0	0	3.6	2	1	0	0	0	4	0	F	0
31	M	R	0	1	5	0	0	0	0	1	1	1	1	2	1	0	1	1	0	4	1	F	0
46	M	R	0	0	5	1	1	1	0	1	1	1	3	3	2	0	0.1	1	arsuri gr II torace drept	4	1	F	0
18	M	U	0	4	1	1	0	1	0	1	1	1	3	2.4	2	0.1	0.1	0	hematom extradural temporal operat, hematom epicranian fronto-temporo-parietal bilateral	4	0	F	0
56	M	R	0	2	1	1	0	0	0	0	1	0	0	4	2	0	0	0	fractura ATZ	4	0	F	0
47	M	U	0	3	7	1	1	1	0	0	1	0	0	4.7	2	0	0	0	paralizie faciala periferica dr	4	0	F	0
19	M	R	0	1	1	1	1	1	3.4	1	1	1	2	4	2	0.1	0.1	1	0	4	4	F	0
28	M	R	0	0	1	1	0	0	0	0	1	0	0	2.6	1.2	0	0	0	0	4	0	F	0
17	F	U	0	3	2	0	0	0	0	0	1	0	0	3.4	2	0	0	0	0	4	0	F	0
48	F	R	0	0	2	1	1	1	0	0	1	0	0	3,4,7	2	1	0	0	pareza pleoapa inf	4	0	F	0
38	M	U	0	0	8	1	0	1	0	0	1	0	0	2,4,5,6,7	2	0	0	0	0	4	0	F	0
37	M	U	0	0	2	1	1	1	0	1	1	1	8	4	2	0.1	0	0	epistaxis	4	0	F	0
58	M	R	0	1	8	1	1	1	0	1	1	5	2,6,9	4	2	0	0.1	0	sinuzita max dr si hemoragie	4	0	F	0
29	F	U	0	0	2	0	0	0	0	1	1	2	1.4	4	2	0	0.1	0	fract mediana veche vicios consolidata	4	0	F	0
18	M	U	0	3	1	0	0	0	4	1	1	1	6	5.6	2	1	0	0	fractura vicios consolidata la niv oaselor proprii nazale	4	0	F	0
33	M	U	0	3	5	1	1	1	0	0	1	0	0	1,2,3,4,5,7,8	1.2	0.1	0	0	fracturi costale, hemoperitoneu, ruptura de splina, sindrom de strivire, insuficienta resp acuta, intubat	4	0	F	0
27	F	R	0	2	2	0	0	0	0	1	1	1	6	1,4,5,7	1.2	1	0	0	fracturile sunt vicios consolidate, accidentul avand loc cu 2 luni in urma	4	0	F	0
35	M	R	0	2	2	1	1	1	0	1	1	COMINUTIVA	?	1,2,3,4,5,7,8	2	0	0.1	0	soc hipovolemic si traumatic, enucleerea traumatica globului ocular stang	4	0	F	0
68	M	R	1.4	1	8	1	1	1	0	1	1	COMINUTIVA	2.3	1,2,3,4,5	2	0	0.1	0	0	4	0	F	0
32	F	U	0	2	7	1	0	1	0	1	1	3	2,6,6	2	2	0	0.1	0	0	4	0	F	0
47	M	U	0	0	7	1	0	1	0	0	1	0	0	2,4,5,7	1.2	0	0	0	0	4	0	F	0
22	M	U	0	0	7	1	0	1	0	0	1	0	0	4,6,7	1.2	0	0	0	0	4	0	F	0
26	M	R	0	3	1	1	0	0	0	0	1	0	0	2,4,6,7	1.2	0	0	0	0	4	0	F	0
30	M	R	0	0	1	1	0	1	0	1	1	1	4	4.5	2	0	0	1	0	4	1	F	0
66	M	U	0	2	1	1	0	1	0	1	1	1	3	5	2	0	0.1	0	hematom cervical	4	0	F	0
40	M	U	0	3	2	1	1	1	0	0	1	0	0	1,2,3,4,7,8	2	0.1	0	0	0	4	0	N	1
19	M	U	0	3	2	1	1	1	0	0	1	0	0	1,2,3,4,5,7,8	2	0.1	0	0	multiple fracturi ale membrelor inf si superioare, hemoragie intracraniana	4	0	F	0
57	M	U	0	2	7	1	1	1	0	0	1	0	0	2,4,5	2	0	0	0	fract costale, epistaxis	4	0	F	0
42	M	U	0	0	5	1	0	0	0	0	1	0	0	2,4,5	2	0	0	0	epistaxis	4	0	F	0
36	M	U	0	2	7	1	1	1	0	1	1	3	2,6,6	4	2	0	0.1	1	0	4	4	F	0
36	M	R	0	0	5	1	1	1	0	0	1	0	0	1,2,3,4,7,8	2	0.1	0	0	pneumocefalie, fistula LCR	4	0	f	0
18	M	R	0	2	8	1	1	1	1.2	1	1	1	9	4.5	2	0	0	0	0	4	0	F	0
39	M	R	0	2	3	1	0	0	0	1	1	1	8	4,5,6	2	0	0	0	0	4	0	F	0
57	M	R	4	0	1	1	1	1	0	1	1	3	3,4,6	8	2	1	0.1	0	fract occipitala, penetrare sinus, pareza faciala, hemosinus	4	0	F	0
24	M	U	0	3	1	1	0	1	1	0	1	0	0	1,5,7,8	2	0.1	0	0	0	4	0	F	0
36	M	R	0	2	3	1	1	1	0	0	1	0	0	2,3,4,5,6	2	0	0	0	epistaxis	4	0	F	0
6	M	U	0	0	3	1	1	1	0	0	1	0	0	5,7,8	2	0	0	0	pierdere vedere ochi dr	4	0	F	0
27	M	U	0	3	7	1	1	1	0	0	1	0	0	2,3,4,5,8	2	0	0.1	0	hemoragie puternica	4	0	F	0
49	M	R	1	2	5	1	1	1	0	1	1	MULTIPLA	0	1,2,3,4,5,6,7,8	2	0.1	0.1	1	hipopotasemie, traheostomie, stop cardio-resp,	4	1	N	1, asimetrie, deficit extins de parti moi,
19	F	R	0	3	2	1	0	1	0	0	1	0	0	2,3,4,5,6,7,8	2	0.1	0	0	exoftalmie	4	0	F	0
20	F	R	0	3	2	1	0	1	4	1	1	1	3	2,3,4,5,6,8	2	0.1	0.1	1	fract tibie, fract la nivel cefalic,	4	1	F	0
53	F	R	4	4	2	0	0	0	0	0	1	0	0	4, cominutiva	2	1	0	0	fract vicios consolidata, epifora bilaterala	4	0	F	0
36	M	R	0	0	1	0	0	0	0	1	1	2	2.6	4	2	0	0.1	1	0	4	3	N	1
61	F	R	2.3	2	2	1	1	1	0	0	1	0	0	3.4	2	0	0	0	0	4	0	F	0
54	M	R	0	0	8	1	1	1	4	1	0	COMINUTIVA	1.2	0	1.2	0	1	1	corpi straini multipli intra-tisular	2+traheostomie	0	N	6, DECES
56	M	U	1	0	7	1	1	1	0	1	1	2	3.6	3.4	2	1	0.1	0	chemozis, fracturi costale, contuzie torace	4, traheostomie	0	N	persistenta orificiu post-traheostomie
74	F	R	0	1	1	1	0	0	0	1	0	1	9	0	1	0	0	0	0	alveolotomie frontala	0	F	0
64	M	R	0	0	1	1	1	1	0	0	1	0	0	4	2	0	0	0	0	igienizare	0	F	0
28	M	R	0	2	1	0	0	0	0	1	0	1	4	0	2	0	0	1	osteita(veche de 1 luna)	incizie si dernaj	3	F	0
25	M	U	0	0	1	0	0	0	0	1	0	2	4.4	0	1	0	0	1	supuratie submand stanga cu punct de plecare focarul de fractura 3,8	incizie si drenaj	0	F	0
25	M	R	0	2	3	1	0	0	0	0	1	0	0	7	1	0	0	0	diplopie	indepartare eschile ososase	0	F	0
21	M	U	0	4	1	1	0	0	0	0	1	0	0	4	2	0	0	0	0	punctie drenaj hematom	0	F	0
10	F	R	0	1	2	1	1	1	0	0	1	0	0	1,2,3,7,8	1.2	0.1	0.2	0	chemozis, hematom epicranian stg, fracturi membre inferioare	punctie evacuatorie	0	F	0
25	F	U	0	3	2	0	0	0	0	1	0	1	3	0	2	0	1	1	osteita	REFUZ	0	0	0
53	M	R	0	2	1	1	1	1	0	0	1	0	0	5,7,8	1.2	0.1	0	0	0	REFUZ	0	0	0
19	M	U	0	2	7	0	0	0	0	0	1	0	0	5	2	1	0	0	fract vicios consolidata veche de 16 ani	septoplastie	0	F	0
3.5	M	R	0	0	8	1	1	1	0	1	0	1	3	0	1	0	1	0	0	toaleta si sutura	0	F	0
34	M	U	0	0	3	1	1	1	0	0	1	0	0	7	1	0	0	0	contuzie glob ocular	toaleta si sutura	0	F	0

## Sheet: codificari
Age
Sex M/f
Patologie asociata	Cardiovascular 1	Metabolica (diabet, obezitate etc ) 2	Hematigena 3	Infectii cronice 4	tum. maligne 5	afect.psihice 6	ASTM BRONSIC 7
Environment u/r
level of education	ciclu primar 1	ciclu gimnazial 2	liceul 3	studiu universitar 4
Etiology of trauma	agresiune 1	accident rutier 2	accident casnic 3	accident sportiv 4	accident de munca 5	iatrogenie 6	trauma prin cadere 7/lovit. Animal 8	9. OS PATOLOGIC
Hematoame	prezent 1	absent 0
Plagi	prezente 1	absente 0
escoriatii	prezente 1	absente 0
leziuni dentare	fracturi coronare 1	fracturi radiculare 2	luxatii 3	avulsii 4
fractura mandibulă	prezenta 1	absenta 0
fractura maxilar	prezenta 1	absenta 0
număr linii fractură mandibula (1, 2, 3, multipla, cominutiva)			5 COMINUTIVA
Mandible location	mediana 1	paramediana 2	laterala 3	unghi mandibular 4	ram ascendent 5	subcondiliana 6	condiliana intracapsulara 7	8. CORONOIDA	9. rebord alv
Midface location	absenta 0	le fort 1 - 1	le fort 2 - 2	le fort 3 - 3	disjunctii malar 4	oase proprii nazale 5	rebord alveolar 6 (inclusiv ale tuberozitatii)	7 fractura planseu orbitar	8. FRACT PERETE SINUSAL ANTERIOR
gradul de interesare osoasă	fisura 1	totala 2
deplasare fragmente	cu deplasare 1	fara deplasare 0
Raportul cu mediul extern	inchisa 0	deschisa endooral 1	deschisa exooral 2
dinții focarul de fractura	prezenti 1	absenti 0
alte leziuni asocate le scrii
tipul de tratament	ortopedic 1	placute osteodinteza 2	cerclaj 3	combinat 4
atitudinea fata de dintii din focar	extractie 1	rezectie 2	expectativa 4 (cei vitali)	INCIZIE SI DRENAJ-3
Evolutie	Favorabila F	Nefavorabila N
complicatii	nu sunt 0	osteita 1	consolidare vicioasa 2	pseudoartroza 3	4 HEMATOM SUPURAT	5 ATROFIE OSOASA	6. COMPLICATII SEPTICE	7.
